# Supplementary material for: Development and validation of an interpretable prediction model using spatial patterns of tumor-infiltrating lymphocytes in H&E-stained whole-slide images for immune subtyping of lung adenocarcinoma
Source: Front Immunol. 2026 May 8;17:1773927. doi: 10.3389/fimmu.2026.1773927 (PMC13194154; doi:10.3389/fimmu.2026.1773927)
Supplement: Supplementary file 2 [file Table1.xls]

## Sheet: Sheet1
Antibody	Target	Clone	Manufacturer	Catalog No.
Anti-CD3	T cells	P24SE1P	ZEN-BIOSCIENCE (Chongqing)	R50027
Anti-CD8	Cytotoxic T cells	P24SE3P	ZEN-BIOSCIENCE (Chongqing)	R50041
Anti-CD20	B cells	L26	ZSGB-BIO	ZM0039
Anti-CD68	Macrophages	PG-M1	ZSGB-BIO	ZM0060
