# Supplementary material for: Development and validation of an interpretable prediction model using spatial patterns of tumor-infiltrating lymphocytes in H&E-stained whole-slide images for immune subtyping of lung adenocarcinoma
Source: Front Immunol. 2026 May 8;17:1773927. doi: 10.3389/fimmu.2026.1773927 (PMC13194154; doi:10.3389/fimmu.2026.1773927)
Supplement: Supplementary file 3 [file Table2.xlsx]

## Sheet: Sheet1
	ID	logFC		AveExpr	t	P.Value	adj.P.Val	B
SCGB3A1	NA	-2.09011		5.47032952724625	-7.30395	1.22078853946115e-12	2.5188936864215e-10	17.1720635293898
C16orf89	NA	-2.04685		5.40176925989293	-9.67476	2.69826702715554e-20	5.21795588871574e-17	34.5829485819896
SCGB3A2	NA	-2.04041		5.73173993949679	-7.27664	1.46441034530076e-12	2.94986848675093e-10	16.9931338258816
PIGR	NA	-2.02222		5.81382886231692	-8.2785	1.33077870245711e-15	5.53008346956724e-13	23.8942706646442
SFTPB	NA	-1.80666		9.56895942427837	-6.91069	1.59380401089424e-11	2.51220714969176e-09	14.6478403283623
CD207	NA	-1.7905		1.83811230907066	-13.0048	3.34286466419652e-33	9.93231949026069e-29	64.1044242783515
NAPSA	NA	-1.7121		6.78834792231478	-7.96308	1.29647622458796e-14	4.35264424688783e-12	21.6481771596619
FCER1A	NA	-1.58202		1.90935446188865	-13.8018	1.44134245175421e-36	8.56503338530423e-32	71.8182647212677
CD1A	NA	-1.56576		1.80328738173876	-12.3578	1.54465733463984e-30	3.0596572484546e-26	58.0001714722506
SLC34A2	NA	-1.54391		7.88837793702141	-8.71321	5.21038500943355e-17	3.03550900784882e-14	27.0951687547096
SFTPC	NA	-1.52928		5.09978341611135	-4.57243	6.18710014900985e-06	0.000178476815172214	2.12661772301706
SFTPA1	NA	-1.50965		7.87786986342612	-4.86822	1.54484466540237e-06	5.65973177539273e-05	3.46062272227987
CYP4B1	NA	-1.4938		3.47929825904283	-7.79246	4.32364724335047e-14	1.32148275068749e-11	20.460834562496
SCGB1A1	NA	-1.45724		3.22146287714133	-5.53775	5.12949783803847e-08	3.04206865796006e-06	6.75604934154276
CXCL9	NA	1.45373642904696		4.38593671271306	8.79600382812001	2.77432312517584e-17	1.73538291989946e-14	27.7182228256414
SFTPA2	NA	-1.42256		8.17582064962313	-4.63341	4.67562521888285e-06	0.000141037742643094	2.39540372373636
FOLR1	NA	-1.36424		5.5725018081606	-7.1191	4.14035662910508e-12	7.66469010367415e-10	15.9715408157391
AQP5	NA	-1.34673		3.2021618360621	-5.69789	2.15411095214306e-08	1.43170438252502e-06	7.59956377593792
PGC	NA	-1.34268		4.46346536215418	-3.9688	8.36411615660019e-05	0.00153451447511519	-0.356714
GGTLC1	NA	-1.33165		2.5817352460621	-7.76243	5.33399588869791e-14	1.6089714298984e-11	20.2538950635585
SUSD2	NA	-1.32996		4.01220252017131	-7.43301	5.13115045418512e-13	1.15061692297923e-10	18.0247087696659
FCGBP	NA	-1.27586		2.20286573421627	-10.1253	6.53093230406621e-22	3.19964390084934e-18	38.2714290826879
MYBL2	NA	1.23510578737788		3.86346744633191	9.39120505002198	2.65359530240556e-19	2.76644293421313e-16	32.3188591820566
CTSE	NA	-1.20533		4.79644009797002	-5.22848	2.58655687265853e-07	1.24154729887609e-05	5.18694297526521
PPP1R1B	NA	-1.20528		2.94768417862313	-6.80101	3.19963429792567e-11	4.75337671299838e-09	13.9640406651364
AQP1	NA	-1.18836		5.79172292152248	-7.17529	2.86355139698318e-12	5.52479474721846e-10	16.333877977371
CXCL10	NA	1.18220202382891		4.38695253042827	7.95336019377037	1.38926359441279e-14	4.58642221302141e-12	21.5800147657771
PEBP4	NA	-1.17367		2.76592976818844	-6.57872	1.2789788186918e-10	1.67405368550532e-08	12.6058093701354
RPS29P11	NA	-1.16721		2.64579227142184	-8.89003	1.34944648184653e-17	9.11244406105092e-15	28.4308810465218
HPGD	NA	-1.16296		3.45608530013062	-6.99369	9.35194780746485e-12	1.59692570836434e-09	15.1712092866657
FGA	NA	1.15610951850567		2.85334704347323	4.07826017010989	5.33691688988003e-05	0.00106102692962272	0.0694433676982875
TPX2	NA	1.15590225692281		3.74703677599572	10.1672768834136	4.59333253399075e-22	2.72954192499866e-18	38.6204354648418
UBE2C	NA	1.14210482794596		4.48978309517345	8.31619038459239	1.00951199656119e-15	4.34704644084436e-13	24.1670419654315
AKR1C2	NA	1.13114417646885		2.7124042165546	4.0924216071147	5.03178998654449e-05	0.00100846235467258	0.125364215759006
FGB	NA	1.12609260498384		1.95677805301071	4.19839501166557	3.22137231986588e-05	0.000703775105645992	0.549548466964966
AGR3	NA	-1.12368		4.78587583666167	-5.61749	3.33838507042107e-08	2.0970422243626e-06	7.1734667591574
ADAMDEC1	NA	1.12158982169199		2.12863762346253	9.57947709449499	5.84568665767605e-20	8.90702779348056e-17	33.8170741945617
CYP2B7P	NA	-1.11267		4.05922385751178	-5.77053	1.44358915097641e-08	1.01519339298961e-06	7.98911559947663
SCNN1B	NA	-1.11214		3.55712746111563	-8.00218	9.81123622016157e-15	3.37007457310336e-12	21.9230317731161
ALOX15B	NA	-1.10822		3.63911494736617	-6.74543	4.53993269370891e-11	6.48511924016726e-09	13.620909416644
HOPX	NA	-1.10445		4.74205375004925	-6.81516	2.92594955338305e-11	4.37963794106383e-09	14.0517520273607
VSIG2	NA	-1.0926		3.20058567784368	-6.69627	6.17467024362269e-11	8.65385859804328e-09	13.3193868597446
SFTA2	NA	-1.0895		6.27551674398715	-6.11555	2.03985178767119e-09	1.86284791333416e-07	9.89715443921162
ADGRF5	NA	-1.0813		4.67328751392934	-7.9931	1.04677879956031e-14	3.57493007960183e-12	21.8591491564601
C1orf116	NA	-1.08102		4.86840693815846	-7.34386	9.34938767671637e-13	1.9842071903614e-10	17.4344393590782
GZMB	NA	1.06984938569831		2.74736841517559	9.48363799871059	1.26574367824886e-19	1.50431104672521e-16	33.0519028505183
SLC22A31	NA	-1.06748		4.63937	-5.88483	7.62655409604334e-09	5.86287646317308e-07	8.61067239468399
SFTPD	NA	-1.06245		4.16368661439186	-5.37373	1.22142260547452e-07	6.54479863910892e-06	5.91395932304795
RNASE1	NA	-1.05101		8.44301292077516	-7.67418	9.8528342803987e-14	2.71062418647413e-11	19.6493246505391
SFTA1P	NA	-1.0477		2.17360366469379	-7.75923	5.45453406951677e-14	1.63702137649982e-11	20.2318757595918
MUC21	NA	-1.0457		3.27227300752463	-4.96303	9.75164632764011e-07	3.81238046956372e-05	3.90423365900869
C4BPA	NA	-1.04308		5.20044737967024	-4.86141	1.59628983827716e-06	5.8123729993739e-05	3.42905897029732
DMBT1	NA	-1.0383		2.81531	-5.21461	2.77618949525474e-07	1.32083494448373e-05	5.11845153752115
ALPL	NA	-1.02675		4.3013130487409	-5.825	1.06643067077579e-08	7.81400446118129e-07	8.28401051064897
TOP2A	NA	1.02640860103442		4.06411795098929	9.30176477733527	5.40671213318221e-19	5.09981685400349e-16	31.6142112003106
AQP4	NA	-1.01819		2.93509504867238	-5.91419	6.463135731772e-09	5.06014990414781e-07	8.7720079380053
WFDC2	NA	-0.999199		7.60746728771734	-6.49695	2.10992390616602e-10	2.59049830991756e-08	12.1155714299776
CDC20	NA	0.99641150820851		3.90910262570021	8.8103729065093	2.48582481698429e-17	1.57146440345185e-14	27.8268
CXCL13	NA	0.993096410676727		3.80092664510278	6.14373521058812	1.73148173909718e-09	1.62803118455872e-07	10.0572065971767
S100B	NA	-0.983268		2.23016598644111	-8.54169	1.89750111307069e-16	9.80496575157501e-14	25.8179088498961
ATP13A4	NA	-0.979742		2.36487102442184	-7.10274	4.60757567735466e-12	8.42463314003456e-10	15.8664906242295
ABCA3	NA	-0.975405		4.38450945784368	-6.46946	2.49382934082045e-10	3.02435336222274e-08	11.9519186411678
CRYM	NA	-0.967411		2.25165050463812	-6.5349	1.67361102022321e-10	2.09374023717356e-08	12.3424170626114
MMP28	NA	-0.966231		2.51241607203212	-6.29626	7.05799458016499e-10	7.51638476580151e-08	10.9341357419916
CD1C	NA	-0.964457		1.45762930122056	-11.2961	2.57077378337676e-26	3.05531322606761e-22	48.338642308946
UCHL1	NA	0.958236489308049		3.54188762072163	4.70198826158876	3.3995862457661e-06	0.000108378225895067	2.70156202708972
FOXM1	NA	0.953396320593542		2.57342349576445	9.80160274287473	9.56865191665452e-21	2.47220683258817e-17	35.6102029735547
CTSH	NA	-0.948375		4.89165229167238	-7.80277	4.02226561583848e-14	1.24667635830616e-11	20.5320406502011
CACNA2D2	NA	-0.935755		2.31631961300214	-6.44788	2.84244742906354e-10	3.39858342101955e-08	11.8238443588642
CYP24A1	NA	0.933491231023656		3.03461068254176	4.64249941983296	4.48326701478247e-06	0.000136480152016728	2.43574063756133
IRX2	NA	-0.932134		2.58101469701285	-5.80947	1.16286139986563e-08	8.41728489228954e-07	8.19969362925997
S100P	NA	0.931561702702974		6.66495429619914	3.13767089238398	0.00181098221235258	0.0176680031171958	-3.23448
CLDN18	NA	-0.931523		2.37796054602784	-4.65655	4.20081240600235e-06	0.000129475662040603	2.49823365701864
KIF2C	NA	0.92701716599898		2.58949203953105	9.8814419816583	4.96053446446616e-21	1.55144631587599e-17	36.2613279039919
AURKB	NA	0.922985803292967		2.63836222312848	9.58207017718802	5.72436380743827e-20	8.90702779348056e-17	33.8378489592004
HSD17B6	NA	-0.915746		2.71473306544968	-6.91228	1.57768427077494e-11	2.49341250283325e-09	14.6578176213076
GCLC	NA	0.914076091600503		2.90723837529979	6.96560389391212	1.12072531429087e-11	1.86548966600618e-09	14.9935181759628
GBP5	NA	0.912614590375467		2.06514932711135	9.35802798170867	3.45716836696202e-19	3.48201310234493e-16	32.0569386938882
TXNRD1	NA	0.912082643990546		5.27010104690792	6.75971641897011	4.15029697410014e-11	6.01529871680309e-09	13.7089014347279
BIRC5	NA	0.907457853207308		3.28071831652034	8.20283561140744	2.31094248670087e-15	9.15502975531418e-13	23.349523055341
SHISA3	NA	-0.904298		1.64086098471949	-5.10386	4.85742566280518e-07	2.1085740022521e-05	4.57730410686736
CEACAM6	NA	-0.904125		8.30906488615203	-4.50839	8.27555067590586e-06	0.000228091986718474	1.84782832168175
HABP2	NA	-0.90383		1.97400021227195	-6.06097	2.79697346082606e-09	2.42993203122994e-07	9.58900233186866
HJURP	NA	0.903002988290908		2.18336804044325	10.0722424503369	1.01801956126762e-21	4.0329862939178e-18	37.831277101749
CCL17	NA	-0.902899		1.9906456933469	-7.04419	6.74507668741724e-12	1.20005819482959e-09	15.4921153099724
HAS3	NA	-0.899538		2.57972972269593	-6.66443	7.52852054399355e-11	1.03558982594045e-08	13.1250716879939
SCTR	NA	-0.896645		2.12347335571734	-6.22866	1.05283004573197e-09	1.0603961463996e-07	10.5432315712388
KIF4A	NA	0.890857555901281		2.24189196201285	10.0114272013609	1.68994032316978e-21	6.27643836025255e-18	37.3287683844244
AURKA	NA	0.886830436431659		3.02046131934261	9.7733422931472	1.20640094095394e-20	2.75727575058642e-17	35.3805579624801
MFSD4A	NA	-0.886647		2.53009473927409	-6.36647	4.6419266663056e-10	5.20456321167064e-08	11.3439354879556
CDCA5	NA	0.886617126897944		2.62786140486938	9.72116041008821	1.84855422921625e-20	3.9231602327481e-17	34.9576771715201
NEK2	NA	0.886345588965244		2.41407388156103	9.67368548508166	2.72207580355055e-20	5.21795588871574e-17	34.5742447488037
ADH1B	NA	-0.88606		1.73068485958244	-7.23031	1.99146477802473e-12	3.94469343231138e-10	16.6908810763809
CD1E	NA	-0.882739		1.20409809312206	-10.3181	1.28699461167522e-22	1.27463946340313e-18	39.8823256107149
KIFC1	NA	0.881179629876974		3.05308896113276	9.26273256900198	7.36562158588336e-19	6.43668672234607e-16	31.3081487590897
AQP3	NA	-0.879308		6.71370993931049	-4.99056	8.52065097066785e-07	3.40505153517798e-05	4.03445906351482
ABCC2	NA	0.878981351432819		0.8240364694197	6.65596859523298	7.93476131660801e-11	1.07898228027028e-08	13.0735645234564
TMPRSS2	NA	-0.877757		3.79441166385439	-6.9912	9.50369875926106e-12	1.61818852455682e-09	15.1554040039757
ROS1	NA	-0.877533		2.84452454953319	-6.27373	8.06719112805466e-10	8.38085254534126e-08	10.8034784763286
CCL5	NA	0.875965895124555		4.78183681394218	7.23107441569922	1.98147381298775e-12	3.93803009575197e-10	16.695825555371
TROAP	NA	0.874150518459692		1.8897408968758	10.2697559633241	1.93722748310188e-22	1.43897257444807e-18	39.4766864155411
CEP55	NA	0.864724288733097		2.84169629610707	9.16095875014379	1.64266548650782e-18	1.3748416038062e-15	30.514291789512
CCNA2	NA	0.863752706222177		2.72500042403426	9.28052805527041	6.39789509956128e-19	5.76043209691408e-16	31.4475784106252
CT83	NA	0.862204465380194		1.91669176258458	4.5586702431443	6.58807813179726e-06	0.000187945249593817	2.06639798129918
ANLN	NA	0.86063254224999		2.84878880713276	8.14898870628338	3.41508874511243e-15	1.29260021394625e-12	22.9641132991817
GZMA	NA	0.859713054370074		3.40062161660385	7.47573270064772	3.8417213169946e-13	8.882896791482e-11	18.3095173574802
TRIP13	NA	0.857920312309598		2.69773472074518	8.84312070158514	1.93459570773494e-17	1.24958060148306e-14	28.0746800731199
SELENBP1	NA	-0.856545		5.35191446673019	-6.4163	3.44024780262328e-10	4.00849579260952e-08	11.6370427877056
MELK	NA	0.856038132157447		2.41705312552891	8.91995634649213	1.07161011993591e-17	7.40457671710136e-15	28.6588745056229
SLC22A3	NA	-0.853159		2.93885909840899	-6.40832	3.60981166969777e-10	4.1814707341154e-08	11.5899644536825
ELN	NA	-0.851979		3.51768899052034	-6.90347	1.66911041405042e-11	2.62394754615165e-09	14.6025289840031
NKG7	NA	0.85041595971984		3.38129822722912	7.41744902191958	5.70006089066332e-13	1.24073413321164e-10	17.9212466765637
CDK1	NA	0.848818340867203		3.11637047828051	9.11146542250736	2.42111016552541e-18	1.97085000652304e-15	30.1304333522918
FOXA2	NA	-0.848811		2.96815033003212	-5.85192	9.17445908822343e-09	6.86628535086385e-07	8.43060643074851
DLGAP5	NA	0.84850371927082		2.31807023978587	9.23666394204694	9.05064056933049e-19	7.7945690607521e-16	31.1042309460777
NUF2	NA	0.847296111227571		2.09997564170878	9.78241056652854	1.12000002076126e-20	2.6621952493487e-17	35.4541993699934
RRAD	NA	-0.847164		3.47294295643683	-5.86458	8.54558014744858e-09	6.43886741275563e-07	8.49979528780971
C7	NA	-0.842272		3.05692036245396	-5.69437	2.19601330424593e-08	1.45318368141993e-06	7.58081965878872
CPS1	NA	0.840224100173552		1.52954536677088	3.63320902093605	0.000311059584641105	0.00437707903332063	-1.59534
IGHG1	NA	0.839882681674132		10.0758978401413	4.06293548220321	5.68689242507873e-05	0.00111715006766241	0.00913239250166242
MMP12	NA	0.838736653762662		3.36062203745182	4.70064044872055	3.42107667537397e-06	0.000108771567874491	2.69550533390166
DSP	NA	0.838508905054554		4.85131831410278	6.07407949549419	2.59330878335925e-09	2.3035094341157e-07	9.66279529322318
CENPA	NA	0.837874635109804		1.94454616916702	9.58846258311603	5.4358417792671e-20	8.73025572678832e-17	33.8890785080065
HLA-DQB2	NA	-0.835473		4.36903242068094	-5.29976	1.7936357765123e-07	9.05565100964036e-06	5.54150884544052
RETN	NA	-0.83399		1.57033789512848	-7.14433	3.50967379642666e-12	6.59996378730562e-10	16.133926677898
APOD	NA	-0.833926		3.81431211962098	-4.74772	2.74273628014462e-06	9.0729915864431e-05	2.90799256592897
CAPN8	NA	-0.833087		3.67413155826338	-5.63506	3.03491297444136e-08	1.92884137532838e-06	7.26613007838692
HAGLR	NA	-0.83062		2.86455144846681	-6.35355	5.01547712970338e-10	5.58126803287441e-08	11.2682265253836
TPSB2	NA	-0.827819		2.9025446421606	-6.26107	8.6950000692358e-10	8.9238632834934e-08	10.7302199946742
CLIC6	NA	-0.823684		4.50254855255675	-4.72925	2.99174196346667e-06	9.75212695759973e-05	2.82442118689005
SPAG5	NA	0.822590879213781		2.48908531622698	10.1315161687046	6.20042468324599e-22	3.19964390084934e-18	38.3229259040288
CX3CL1	NA	-0.820893		3.60369633240685	-6.11547	2.04078148825481e-09	1.86284791333416e-07	9.89670951915274
MKI67	NA	0.818306594090838		2.61484936968094	8.52198780425212	2.19858697767336e-16	1.10719349628188e-13	25.6724055361287
IGHGP	NA	0.814672542582754		7.16284116276874	3.85411821915474	0.000132455258773229	0.00221220384973028	-0.79153
MGP	NA	-0.811508		5.23048649551178	-7.41849	5.65997162776504e-13	1.2365373309129e-10	17.9281913331846
CDC6	NA	0.811061807996291		2.23555533095503	9.54834007114112	7.51761799018377e-20	1.08565232717386e-16	33.567911248365
RRM2	NA	0.810769154444898		2.63438413301713	8.73881293375694	4.28965226498176e-17	2.57483127468966e-14	27.2873824205182
GDF15	NA	-0.808554		4.76831967684797	-5.22619	2.61700499772319e-07	1.25312574524337e-05	5.1756131257223
NDNF	NA	-0.808102		3.7456762850364	-5.46294	7.63981402111415e-08	4.31434030459429e-06	6.36921279341186
PFN2	NA	0.80674791106828		4.2620983779379	6.54559	1.56753220868316e-10	2.0009271286835e-08	12.4065449874753
CDCA8	NA	0.805840733316717		3.05279020934904	8.99791042210589	5.8640626579734e-18	4.35582574234264e-15	29.2552233947057
LPL	NA	-0.804484		3.02792846827623	-5.56851	4.34879695973402e-08	2.63428043359056e-06	6.91646607317995
MCEMP1	NA	-0.804212		1.60087534236617	-7.41884	5.64679785710285e-13	1.2365373309129e-10	17.9304841722982
MAGEA3	NA	0.80327764626888		1.07576976454176	4.42451087804482	1.2049708798859e-05	0.000310512530643277	1.48813416136855
CENPF	NA	0.802981163274233		2.30096899682869	8.87394563978019	1.52703547922108e-17	9.97170948541029e-15	28.308616206136
PBK	NA	0.802263717904379		2.20363250949465	8.15017384340479	3.38592704564774e-15	1.2897777484652e-12	22.9725754600524
PLA2G1B	NA	-0.801817		1.86039918956531	-5.22803	2.59247638059674e-07	1.2433843134833e-05	5.18472987435353
GBP1	NA	0.800756812890532		3.88405806234475	7.38971231947812	6.87178326874608e-13	1.47418357025981e-10	17.7373133111095
LMO3	NA	-0.798942		3.16989849288865	-5.76317	1.503662444984e-08	1.05243841901131e-06	7.94942177141582
CDKN3	NA	0.797946990906773		2.39413215951392	8.54465482036183	1.85581274707675e-16	9.67366813002536e-14	25.8398571182865
GPX2	NA	0.795932983994249		3.45972249555246	2.77815885609956	0.00568768347268745	0.0430499175494815	-4.2795
NDC80	NA	0.795672843233926		2.00148864294647	9.83392694562031	7.33687022059412e-21	1.98175534540266e-17	35.8734043090745
IL37	NA	-0.794997		1.74525140306424	-4.09507	4.97654042179502e-05	0.000999074114948472	0.135853548883007
KIF18B	NA	0.79214262506859		1.78967441198073	9.46889250666706	1.42485401911226e-19	1.62827933137937e-16	32.9346368982469
MFAP4	NA	-0.791181		4.76863859697859	-5.86451	8.54918280267938e-09	6.43886741275563e-07	8.49938457833956
KCNJ15	NA	-0.790672		2.05841334258458	-6.50259	2.03861906333582e-10	2.51856339334028e-08	12.1492314688888
GGT6	NA	-0.787542		1.82719456658244	-6.12053	1.98168929523283e-09	1.82290874117517e-07	9.92540035718426
HLF	NA	-0.787517		1.64985121348394	-7.46679	4.08222604393115e-13	9.40241086955677e-11	18.2497563212155
GLB1L3	NA	-0.786967		1.11846173560814	-6.20223	1.22981517334513e-09	1.21598231049686e-07	10.3913991382138
C5orf38	NA	-0.785404		1.90167866423769	-6.33124	5.73063629352151e-10	6.24839139644445e-08	11.1378551369991
CCNB2	NA	0.779930241639399		2.8996557154818	8.63743101943016	9.24317045328515e-17	5.13332860762633e-14	26.5286053463379
INMT	NA	-0.77986		2.49437020734047	-6.56282	1.41035464199402e-10	1.82988895733303e-08	12.5100321246274
CCNB1	NA	0.778790981654639		3.97680640259743	8.02837818527769	8.13536512803761e-15	2.82711074484507e-12	22.1077721870795
SLC1A7	NA	-0.776246		1.55222174143683	-4.66114	4.11223881575528e-06	0.000127075236290921	2.51870185584682
BMP3	NA	-0.773526		1.97572541908351	-5.831	1.03130473989209e-08	7.60350531803323e-07	8.31663577513785
CPA3	NA	-0.773022		3.29146243053105	-5.68097	2.36313500201829e-08	1.54825726967954e-06	7.50946473171289
CXCL17	NA	-0.770714		7.18896946844326	-4.2024	3.16689712451455e-05	0.000693914803566197	0.565790017968061
ZWINT	NA	0.769077280138068		3.72832696905996	8.88379256116446	1.41571905465255e-17	9.45254933749133e-15	28.3834682024554
CXCL11	NA	0.762959919741985		2.00780384397216	6.30073106260958	6.87278739271246e-10	7.37199491019034e-08	10.9601350919122
BUB1	NA	0.762337398642737		2.17608744083726	9.48558507235605	1.24609590214141e-19	1.50431104672521e-16	33.0673964936298
SLPI	NA	-0.762244		8.05877014655674	-3.84522	0.000137200194789962	0.00227165906246829	-0.824766
SPINK5	NA	-0.761512		1.77482464302998	-5.20158	2.96654421454299e-07	1.40019001910248e-05	5.0542621105852
OR2I1P	NA	0.761015702667354		1.87774036973876	6.74860953934721	4.45013942731768e-11	6.3875624475586e-09	13.6404981093291
AGER	NA	-0.760785		3.73129730058886	-4.20468	3.13640624517992e-05	0.000688503157419917	0.575003752283461
CRTAC1	NA	-0.75973		2.24887479144325	-5.52219	5.5747155408375e-08	3.27020628132999e-06	6.67520000310853
STAT1	NA	0.758258228375976		5.24246848600642	9.33019584559275	4.31410056918678e-19	4.20264118398943e-16	31.8377029532171
NCAPG	NA	0.756480561442117		1.77652042902141	9.54117941801137	7.96472421775592e-20	1.08565232717386e-16	33.5106877494866
GNLY	NA	0.753751580926211		2.14248933099786	6.4779103192673	2.36909890376923e-10	2.87896387029822e-08	12.002146447871
AKR1C1	NA	0.75307966360845		2.64587148593148	3.19189236050994	0.00150907666617635	0.015284706291267	-3.06629
C20orf85	NA	-0.751607		1.78297963991863	-4.28886	2.18487014102256e-05	0.000512164588797335	0.919614991254329
PRAME	NA	0.751468944175474		1.67050104816916	4.28044801204525	2.26587353936369e-05	0.000526171431040047	0.8848867445518
KIF11	NA	0.750286531684731		2.49478278635974	9.53652818425939	8.26916779023408e-20	1.08565232717386e-16	33.4735334422897
NKX2-1	NA	-0.748774		5.08993193785011	-4.93508	1.11770937177611e-06	4.30452117358547e-05	3.77262333694055
NPC2	NA	-0.748544		6.99192385096574	-6.88515	1.87608335718671e-11	2.92609914481531e-09	14.4878085152067
SERPIND1	NA	-0.747921		1.55505817220771	-4.73263	2.94460832023667e-06	9.63548484701234e-05	2.83969117428567
HHLA2	NA	-0.746283		1.55919242966595	-4.03475	6.38834769043828e-05	0.00122577065920763	-0.101254
AZGP1	NA	-0.745163		3.2737204746788	-3.27242	0.00114560528113222	0.0123126401288652	-2.81141
B3GNT8	NA	-0.744613		2.54677341914989	-7.19889	2.45106015736581e-12	4.77546881282971e-10	16.4867576986807
CDC45	NA	0.744584577882016		2.06199510416916	8.91181285052602	1.14103759579369e-17	7.79368024051081e-15	28.596788331787
MPZL2	NA	-0.743008		5.07418458158886	-7.30536	1.20938485079063e-12	2.50405872381124e-10	17.1812932231148
AP003498.2	NA	-0.741376		2.00884012313276	-7.64366	1.21676623993522e-13	3.15372910008681e-11	19.4414768200998
HMGA1	NA	0.740655203883247		6.62883851098501	7.42099136066181	5.56536855021389e-13	1.22942922203684e-10	17.9447765038189
RAD51AP1	NA	0.740446264419067		2.17531732048394	9.47263457414396	1.38269042364468e-19	1.61107834773846e-16	32.9643846197666
PRR11	NA	0.737772614101449		1.97003302894004	9.62529013980632	4.03347983640519e-20	6.65793071662617e-17	34.1846643048435
UBE2T	NA	0.73479238284412		3.50780432336831	8.21203128364946	2.16143995456559e-15	8.7375107387827e-13	23.4155309057486
PLK1	NA	0.734783656212387		2.30764225039186	8.96559715387627	7.53222974670041e-18	5.39271349961356e-15	29.0075826260565
RACGAP1	NA	0.734000948492491		3.09139969794433	9.68338506682017	2.51539033820025e-20	5.15429501576593e-17	34.6524823622537
HP	NA	-0.733548		2.18478252611135	-3.97254	8.23803816127536e-05	0.00151726334994584	-0.342327
SLC26A9	NA	-0.733008		2.48425248587794	-4.56762	6.32455027007037e-06	0.00018200003644003	2.10554483913211
MAGEA6	NA	0.732740699011632		0.940601329728051	4.35343582938998	1.64905403573918e-05	0.000403264967159527	1.18821513313295
VSIG1	NA	-0.731779		1.97828076247752	-3.85133	0.000133926501629109	0.00223050684776014	-0.801962
MAMDC2	NA	-0.731589		1.46178937182013	-8.52081	2.21808606209909e-16	1.10762643827039e-13	25.6636823313015
MFSD2A	NA	-0.7309		3.27700253242398	-7.0229	7.74337028790996e-12	1.3493901348644e-09	15.3565584358992
CCL8	NA	0.728632423663704		2.24404886653747	6.18787480625627	1.33787611788753e-09	1.30117758476839e-07	10.3091160415772
LINC01871	NA	0.726990963851989		1.99429822201927	7.60195898850909	1.62170061300649e-13	4.04907299274359e-11	19.1585621349278
BUB1B	NA	0.726524586103624		1.78745357374518	9.65789976839444	3.09504080821368e-20	5.7474907808528e-17	34.4470273891771
TTK	NA	0.725926705766173		1.61519466684368	9.54187932848619	7.91988436212013e-20	1.08565232717386e-16	33.5162797270457
CHEK1	NA	0.725115713053175		1.96706208521842	9.92427970352389	3.48204268962804e-21	1.14953835993587e-17	36.6121106127795
RAP1GAP	NA	-0.724542		3.65025843441328	-5.51665	5.74211952676074e-08	3.35186356344037e-06	6.64646350705141
KIF23	NA	0.722243233258602		1.82930705727195	9.87000855228914	5.45102833612134e-21	1.61960953922837e-17	36.1678710644122
PDZK1IP1	NA	-0.721517		5.16570880980086	-4.6088	5.23728308191218e-06	0.000155144720767472	2.28651418929649
NCAPH	NA	0.720611054358736		1.65807880155032	10.2725842052691	1.89147236764833e-22	1.43897257444807e-18	39.5003943568347
FAM83D	NA	0.718897159260661		2.64146063072591	7.66158583280676	1.07499964200613e-13	2.877512555251e-11	19.563486368315
ASPM	NA	0.718449056204875		1.48854460516488	10.1170402904878	6.99975947614455e-22	3.19964390084934e-18	38.2026847222192
NRGN	NA	-0.718395		3.76310223745824	-4.99024	8.53396060986848e-07	3.40578962579466e-05	4.03295253003359
EXO1	NA	0.718169242040369		1.62304232291006	9.74699102313573	1.49680792951832e-20	3.29430794087766e-17	35.1668209283076
FGG	NA	0.717004074414676		4.03858871278158	2.42497279207852	0.0156890099111643	0.0907351557139685	-5.18625
CD8A	NA	0.71685731217155		2.55039326620985	7.02970127601345	7.40954323071352e-12	1.30267661817136e-09	15.3998372839882
SERPINB5	NA	0.714565282691048		1.24363797807923	4.6962798539794	3.49150398729903e-06	0.000110537630762524	2.67592086173374
PLA2G2D	NA	0.713493856595248		1.81022086175803	5.86482740804484	8.53395916380802e-09	6.43886741275563e-07	8.50112128466197
CTSV	NA	0.71338606840995		1.31149143260385	7.80256909050191	4.02803346787127e-14	1.24667635830616e-11	20.5306284510112
IGLV3-1	NA	0.713056659174563		7.53211761426553	3.61485466814736	0.000333294485891996	0.00461778771966565	-1.66012
SHISA2	NA	-0.71271		1.67993787007923	-5.4997	6.28522533561336e-08	3.63320262980047e-06	6.55869853427612
ITGB6	NA	-0.71248		4.34366744912848	-5.98522	4.31844798439673e-09	3.55428605297495e-07	9.16519539691989
PTPN13	NA	-0.709792		2.68164349035546	-5.88924	7.43987864219912e-09	5.74912026572224e-07	8.63482468401711
GZMH	NA	0.709337160257856		2.28041933369379	6.93502462499441	1.36390592127754e-11	2.22661388642847e-09	14.8007368685983
LINC00942	NA	0.707244638610922		1.09468377307709	4.60892031538559	5.23432129337941e-06	0.000155134318472707	2.28705706724542
KPNA2	NA	0.704531562369502		3.91113323148822	8.60508959878044	1.17924936859911e-16	6.39847603042152e-14	26.2878975773287
MLLT11	NA	0.703723474728318		1.56833082243041	6.42312702143154	3.30134077676737e-10	3.86940580510107e-08	11.6773740586489
LINC02446	NA	0.703696453114884		0.877604229010707	9.42781423419138	1.98039977190509e-19	2.13969592810342e-16	32.608607144346
BPIFB1	NA	-0.703584		3.63682904044325	-2.90775	0.00381424365315846	0.0317092354288316	-3.91691
TPPP3	NA	-0.702979		3.36247694595075	-5.17316	3.42683812201965e-07	1.58842767989778e-05	4.91468727041581
BARX1	NA	0.702111250421914		1.63761261920128	3.59422226457429	0.000360067076775143	0.00491989560135343	-1.73256
MIR3189	NA	-0.701215		1.81105370647752	-4.84838	1.69935520058087e-06	6.11644357597319e-05	3.36878315119126
MALL	NA	-0.699496		3.17341549140043	-6.44279	2.93151008142304e-10	3.4781682182636e-08	11.7936483585592
CENPW	NA	0.698317828835508		3.07400839852677	7.63486325252144	1.29289171493875e-13	3.29737327332704e-11	19.3817099815643
EPDR1	NA	-0.697418		4.15582179246895	-6.15052	1.66431534698086e-09	1.57987660030336e-07	10.0958467212302
TMEM163	NA	-0.697075		2.32892575475589	-6.3837	4.18602761842973e-10	4.76533534861242e-08	11.445065927106
SDR16C5	NA	-0.695693		3.84520163350535	-5.4609	7.72266752571621e-08	4.3540018505518e-06	6.35874258610497
IGHG2	NA	0.693969479611506		7.36299044494861	3.71659752871931	0.000226478676750162	0.00340370988548347	-1.29717
GTSE1	NA	0.692753661491331		1.80022514021199	9.41366916476714	2.21765207658831e-19	2.35324566069971e-16	32.4965633551976
CDCA3	NA	0.692592809231414		1.60116445731478	9.83949250726582	7.00853554039674e-21	1.98175534540266e-17	35.9187795208785
MCM10	NA	0.68838806701018		1.36387714801499	10.0039567773301	1.7982593642933e-21	6.28586849786854e-18	37.2671764951009
IRX3	NA	-0.687891		3.80015752898715	-5.59837	3.70223613634708e-08	2.29646847772744e-06	7.07290180041396
LYPD3	NA	0.686963651273312		2.30495931540257	4.9003739915877	1.32276540040949e-06	4.95611671840692e-05	3.61020213907431
AKR1B10	NA	0.685902502375311		2.13665148694861	2.66774634954423	0.00790244735002588	0.0550650834108745	-4.57581
GPC4	NA	-0.685515		4.42703443315846	-6.44434	2.90410057222002e-10	3.45978068203916e-08	11.8028423893524
PIMREG	NA	0.684178194144719		1.60804579914133	8.59195731389262	1.30160848317244e-16	6.96817860396747e-14	26.1903
NFIX	NA	-0.683048		3.46527724111777	-7.09817	4.74703773494663e-12	8.62654343613053e-10	15.8371946637123
IGHV3-21	NA	0.682943231179499		6.73076504440899	3.47274524967332	0.000563256538479713	0.00700815673002899	-2.1511
IRX5	NA	-0.68288		2.46255786366809	-6.06721	2.69817587832794e-09	2.38241312620742e-07	9.62410222456994
ZNF750	NA	-0.680477		2.11007590906638	-5.65996	2.65030521265058e-08	1.72122116892402e-06	7.39790984601119
HPGDS	NA	-0.680016		1.17239938720557	-10.2513	2.26428970411785e-22	1.49503501530554e-18	39.3219542343432
ENTPD3	NA	-0.679322		2.10697418142184	-7.68237	9.30953263174324e-14	2.59722848407845e-11	19.7051959529617
E2F1	NA	0.678679591487109		3.11402644878587	7.6678345967931	1.02952094930752e-13	2.80305844803428e-11	19.6060637609924
CXCL14	NA	-0.678097		4.26258833520557	-2.83267	0.0048163992404844	0.0379133683537369	-4.12894
TNNT1	NA	0.677877999104174		2.50416499487794	3.76638522967123	0.00018685426216834	0.0029051877747492	-1.1161
AC127526.5	NA	-0.677566		2.46564465312848	-7.16543	3.05540701033058e-12	5.83808701549467e-10	16.2701429591045
BASP1	NA	0.675487608875389		4.92291421186081	5.29345348156043	1.85297681725136e-07	9.30310305967203e-06	5.50997223848896
PTCSC3	NA	-0.675272		1.37108250250535	-6.27033	8.23147778730298e-10	8.49214125056758e-08	10.7837707130274
LAG3	NA	0.674149957686853		1.76779678383298	7.75813459814345	5.49640644000329e-14	1.64129877533043e-11	20.2243405082582
CDT1	NA	0.673975726202406		2.68485648614133	7.5559201550731	2.22396437570002e-13	5.43855387084765e-11	18.8476003525559
TPSAB1	NA	-0.673007		2.91728483843469	-5.59579	3.75423696870609e-08	2.3214545018563e-06	7.05934414921675
CYP4X1	NA	-0.670999		2.29101470088437	-5.56265	4.48817568611393e-08	2.71001688827529e-06	6.88581162207547
CLDN2	NA	-0.669745		1.93654997257173	-3.3819	0.000780541082748327	0.00908755354648052	-2.45515
FOXQ1	NA	-0.668292		3.20979566902355	-4.17804	3.51214090020346e-05	0.000749870213497195	0.467274273518552
LRRK2-DT	NA	-0.667703		1.45217704930621	-5.60664	3.54045091328345e-08	2.21227923313308e-06	7.11633633416715
LRRK2	NA	-0.666603		2.36236090776445	-4.84082	1.76210109317155e-06	6.30030658006175e-05	3.33385802729127
ORC1	NA	0.664932388133458		1.67199494959957	9.53239421673947	8.54942246568276e-20	1.08565232717386e-16	33.4405213175477
CISH	NA	-0.664303		3.23631281950964	-7.6494	1.16948642523523e-13	3.04805093566571e-11	19.4805106040857
TMEM125	NA	-0.661268		5.25494870902141	-6.67789	6.92400551492226e-11	9.61336690931636e-09	13.2071127868045
KIF20A	NA	0.658684382626302		2.50513	7.96188842337765	1.3075077692583e-14	4.3650191955284e-12	21.6398220070039
KIF1A	NA	0.658071579069044		0.773812172507495	5.19529168507232	3.06297292200975e-07	1.43998499143598e-05	5.02330434072535
UBE2S	NA	0.657423624964868		2.86897886267666	7.56538039568575	2.08446761966167e-13	5.11848776160229e-11	18.9113776590277
ESPL1	NA	0.657077362125751		1.36684379947537	9.62706262800444	3.97589429174079e-20	6.65793071662617e-17	34.1989097699371
DPP4	NA	-0.656985		2.8495524775439	-4.71472	3.20291731404858e-06	0.00010282558534307	2.75884421924422
LINC00261	NA	-0.656294		1.47085992836188	-5.59157	3.84070983102323e-08	2.36263292959342e-06	7.0372101514887
SKA1	NA	0.656057146757111		1.51478695499143	8.96248146846794	7.71601132193541e-18	5.45852686660345e-15	28.9837379887389
TK1	NA	0.655818139082598		4.89272959656745	6.1901931122804	1.31982254790178e-09	1.28783473048465e-07	10.3223891501405
PLAT	NA	-0.654362		3.42406383138972	-4.2533	2.54724436557262e-05	0.000577958950667382	0.773263531122288
IGKV4-1	NA	0.653771302109428		7.92759339411349	3.24115401377405	0.00127582340104373	0.0133570348455995	-2.91109
KYNU	NA	0.653592109221294		1.24613558360171	6.2951653683506	7.10390747441305e-10	7.55174593487515e-08	10.9277961606571
STEAP1	NA	0.653108663825446		3.58822385026338	4.92641937077082	1.16577949114114e-06	4.47514731793094e-05	3.73201276980527
KCNK5	NA	-0.653044		3.85417672666809	-5.57864	4.11812624612128e-08	2.51506201489734e-06	6.96942919727556
TFF3	NA	-0.652708		4.4016118303576	-2.57051	0.0104646856642372	0.0678286955619146	-4.8271
NDRG2	NA	-0.652685		2.47059148292505	-8.15178	3.34668499293918e-15	1.28305425174463e-12	22.9840785543153
B3GNT6	NA	-0.652648		1.85378114846467	-3.95174	8.96232535202098e-05	0.00161533885871548	-0.422134
SKA3	NA	0.652236979170843		1.6821068702334	9.2684795239896	7.0382177844865e-19	6.24237393470635e-16	31.353156673033
PARM1	NA	-0.650978		4.85836877305353	-4.95646	1.00698628618941e-06	3.92387888987011e-05	3.87325259791381
SLC44A4	NA	-0.650725		4.99584137964454	-4.75792	2.61387486120155e-06	8.73604610528914e-05	2.95428200681445
CSF2	NA	-0.65055		1.39111487417345	-6.46603	2.54628813524415e-10	3.08168281362014e-08	11.9315411494924
MARCO	NA	-0.650258		4.00136201956317	-3.97083	8.29536613636294e-05	0.0015266145471887	-0.348896
MCM4	NA	0.649621729063258		3.71398369360814	7.72855	6.75512406359431e-14	1.9298869824761e-11	20.0211673411052
IGHV3-7	NA	0.649112095753348		6.28852403241756	3.55174047536618	0.000421667647776717	0.00557515921012849	-1.88048
CCL4	NA	0.646591690097313		2.66096513874304	6.92551521668738	1.44959529419636e-11	2.3344376900359e-09	14.7409270313537
GKN2	NA	-0.645236		1.4712878741606	-3.82475	0.000148734627116317	0.00242015511548742	-0.900963
SLC7A5	NA	0.643249659518319		4.41944914401499	5.33718137522316	1.47758071565285e-07	7.6818684555516e-06	5.72936688224603
GPRC5C	NA	-0.642898		3.5153097815439	-5.83281	1.02096269612423e-08	7.55537823841671e-07	8.32645387263424
TIMELESS	NA	0.642656468818878		3.15486632299358	9.45072428663073	1.64838807449894e-19	1.84818514979293e-16	32.7903209981995
CSAG1	NA	0.642007591252914		0.82594996033833	4.14103420992499	4.10573089399256e-05	0.000851287343491325	0.318697534972696
FGL1	NA	0.64137137619005		1.71364363636188	3.17788335775853	0.00158227179094924	0.0158638297461393	-3.11001
ST3GAL5	NA	-0.639064		2.56790409229979	-6.8395	2.50797162704905e-11	3.80188025422865e-09	14.2029721923364
SPATA18	NA	-0.637868		1.38564277952248	-7.16249	3.11515176620716e-12	5.93316597932994e-10	16.2511115078588
IGHG3	NA	0.637032765549239		7.34929674911135	3.31991783268996	0.000971170488661287	0.0107850560863779	-2.65822
PRR15L	NA	-0.636907		5.11301040860814	-5.09418	5.09834550754598e-07	2.20017489789697e-05	4.53051383935132
AC007906.2	NA	-0.63503		1.48463066915632	-5.16653	3.54369009544683e-07	1.62610224117245e-05	4.88224818100052
CIP2A	NA	0.633701342708801		1.56000599245824	9.49533916769271	1.15212838114968e-19	1.4263349358633e-16	33.1450460699619
MCM6	NA	0.633008155340923		3.84095585940685	9.03438782269579	4.41715777894795e-18	3.32259726400257e-15	29.5355295377927
IQGAP3	NA	0.632790755065885		2.36806657243255	7.3224801497501	1.07873015623332e-12	2.2571289015496e-10	17.2937316046094
PHYHD1	NA	-0.631959		2.22057067630407	-5.73336	1.7726602275648e-08	1.21619565853866e-06	7.78922060678664
SERPINA1	NA	-0.631285		6.81488171407495	-3.69944	0.000241878175441662	0.00358348758350669	-1.35904
GBP4	NA	0.630085107988508		3.1770279325182	6.2724226419231	8.12995584907958e-10	8.41857493167699e-08	10.7959022142396
MAD2L1	NA	0.629969831920737		2.08345268602998	7.86675322530134	2.56511629804091e-14	8.19513284380553e-12	20.9754212775558
SLC2A1	NA	0.62996150898543		4.33288483578801	4.79133216579218	2.23128034773737e-06	7.63776517188627e-05	3.10656327210506
FBP1	NA	-0.629732		4.74051878862955	-6.66062	7.70869378271378e-11	1.05792475599072e-08	13.1018925681509
MGLL	NA	-0.62852		4.0143352592955	-6.73471	4.85556924126445e-11	6.91936082956592e-09	13.5550036383494
SLC38A1	NA	0.62797740147662		3.47422369321199	6.83905800523038	2.51501988504427e-11	3.80286365518755e-09	14.2002188521718
GNG4	NA	0.62751728031313		0.992360591511777	5.33849283002648	1.46754763845538e-07	7.64978516382217e-06	5.73597147663448
PNMA2	NA	-0.626619		2.20281251437259	-6.26291	8.60096264708044e-10	8.84262291245862e-08	10.7408492129938
DPYSL2	NA	-0.626269		4.3295018832227	-7.74745	5.92184535610195e-14	1.75074496736817e-11	20.1508809779973
MAGEA4	NA	0.624238269196657		0.465089752978587	4.6901624701585	3.59265973079267e-06	0.000113437944656017	2.64847409401308
ECT2	NA	0.624054417542765		3.28477477040685	7.42764426737964	5.32081993154173e-13	1.18421124948291e-10	17.9889920701556
CENPU	NA	0.623904501267253		2.40289546898501	8.06662575678125	6.18406136440059e-15	2.20048899711462e-12	22.3782896788121
WARS1	NA	0.62249139816684		5.25120445255032	6.62560161625125	9.57786710969935e-11	1.28554133475211e-08	12.8891360675178
NEIL3	NA	0.62081462677547		1.1920478677773	7.73387749121279	6.50920072428246e-14	1.87768322252311e-11	20.057704675207
MCM2	NA	0.620543798317387		2.66197862613704	7.11838203922596	4.15977861407071e-12	7.67672932802912e-10	15.9669425445167
AC091849.2	NA	-0.618879		2.0755798122955	-4.21105	3.05238603012643e-05	0.000673292455286685	0.600866529372396
TAP1	NA	0.617911066230014		4.73735279728266	6.60063698035646	1.11748741817093e-10	1.47896597633384e-08	12.7380405993841
ARHGAP11A	NA	0.616296070931466		1.55591047192077	9.65298095918031	3.22129891851571e-20	5.80068081617811e-17	34.4074148855633
IDO1	NA	0.615658012383253		2.95339319749465	4.33985279149277	1.75010738229478e-05	0.000424342729012081	1.13140737835297
CAVIN2	NA	-0.615214		3.27655724080728	-5.56321	4.47463334743078e-08	2.70499096681309e-06	6.88874793850462
SPDEF	NA	-0.614624		3.89438551789508	-4.05588	5.85529011883653e-05	0.00114458553588312	-0.0185695
CX3CR1	NA	-0.614555		1.08287184943683	-8.95654	8.07870250078193e-18	5.64786844007606e-15	28.9383036735129
DLC1	NA	-0.61166		2.57542291243683	-6.29312	7.19081231516801e-10	7.62360279901272e-08	10.9159079963774
LINC02478	NA	-0.61151		1.64606522668522	-6.78437	3.55384630985858e-11	5.20821700937136e-09	13.861059068163
RFC4	NA	0.610964369482737		2.81737085342398	8.41944541894439	4.71429022090704e-16	2.16974643020758e-13	24.9189473248676
MUC13	NA	0.610101852631673		2.07948333913276	2.82320244851547	0.00495842133509188	0.0387034322102325	-4.15529
DSCC1	NA	0.609015254734261		1.95225542433405	8.54607967363486	1.83612587194266e-16	9.65574724020535e-14	25.8503939894391
CKAP2L	NA	0.608962911297909		1.40593182523769	9.28853850054022	6.00448210319343e-19	5.537884629706e-16	31.5104012056391
EZH2	NA	0.608738187113335		2.4572765357409	8.46341737723547	3.40179468611484e-16	1.64348168640397e-13	25.2412247186583
GINS1	NA	0.608651740373347		2.16433304170878	7.65315569879537	1.13950665791713e-13	2.98299751718358e-11	19.5060883891176
LHFPL3-AS2	NA	-0.608226		1.18793640440471	-5.34761	1.39962212246894e-07	7.35254800644114e-06	5.7819125106244
CDKL2	NA	-0.607963		1.81682756814989	-6.08627	2.41700374584235e-09	2.15657703592996e-07	9.73152213181329
GGH	NA	0.607944199342553		1.67952920175161	7.13412129188198	3.75248850293109e-12	7.01219738359048e-10	16.0681910570426
AKR1C3	NA	0.607783930680576		3.85973158098715	2.98042066851984	0.00302920129607383	0.026417461439594	-3.70662
STING1	NA	-0.607673		4.49049348266381	-7.68112	9.39019367759516e-14	2.60749004251128e-11	19.6966979301496
CH25H	NA	-0.607632		2.51196166684368	-4.86227	1.58972485538662e-06	5.79201776863852e-05	3.43302960020922
IGHV1-24	NA	0.607261418321075		5.31025704327409	2.80592797698391	0.00522742817430743	0.0403055263825152	-4.20315
GAL	NA	0.606776808786434		0.910690682993576	5.17047268853965	3.4737239376973e-07	1.60495732798916e-05	4.9015401149816
IFNG	NA	0.606113833142598		0.713378212104925	9.53515492654289	8.36123986820972e-20	1.08565232717386e-16	33.4625661157925
TACC3	NA	0.605379984672612		2.85638634666595	8.6961945804821	5.92794660727775e-17	3.42002232224148e-14	26.9676348452261
IGHV1-69D	NA	0.60440554149614		5.43949427150964	2.92917257846747	0.00356547958021263	0.0300446764853312	-3.85545
PLOD2	NA	0.604235368486544		3.69586829198287	5.02802077732786	7.08397664507007e-07	2.90717008395472e-05	4.21273837734111
LMNB1	NA	0.604086096795063		3.69676526085011	7.44449338181944	4.74782848684073e-13	1.07275650190884e-10	18.1011117549757
UCK2	NA	0.603229312658487		1.82009028525054	7.8194071938553	3.57925406339781e-14	1.13134890140081e-11	20.6470451702254
PCP4L1	NA	-0.603156		3.07376539888009	-3.27953	0.00111776192286803	0.0120767062735473	-2.78861
SPC25	NA	0.60040136290495		1.80460090131906	8.45872372608282	3.52256663857602e-16	1.68810483815114e-13	25.2067654832101
CKS1B	NA	0.599847054653941		3.68070786367452	7.72921968524739	6.72375160573983e-14	1.9298869824761e-11	20.025753658869
ALOX5AP	NA	-0.597654		4.34952330302998	-5.41937	9.61508678635398e-08	5.29043441844721e-06	6.14604661014701
SST	NA	0.597312473453434		0.633623051910064	3.45224721703255	0.000606665705365962	0.00745226463881069	-2.22038
C9orf152	NA	-0.597297		2.80861236147323	-4.90717	1.27992497391343e-06	4.82603183057308e-05	3.64194195570996
PSAT1	NA	0.597244409371895		3.47087551785225	5.02467447513211	7.20212722561339e-07	2.94346085457256e-05	4.19676506333588
WIF1	NA	-0.597227		2.10369520730621	-3.14318	0.0017779554114883	0.0173972044084111	-3.21752
KIF14	NA	0.596091350395199		1.19701208470021	9.63509490161633	3.72499031193923e-20	6.51040659696108e-17	34.2634869929265
ARNTL2	NA	0.594975065367719		2.16234969094861	5.65932650376132	2.65953758866077e-08	1.72344996367042e-06	7.39452766519436
PLLP	NA	-0.593982		1.98758785543469	-7.35905	8.44433982464939e-13	1.79855358329737e-10	17.5345890131935
PLA2G4F	NA	-0.593599		1.43985290452463	-6.52737	1.75250042657855e-10	2.18782742329839e-08	12.2973114817621
GJB1	NA	-0.593469		1.76161968981799	-4.17427	3.56864201079835e-05	0.000758722657780613	0.452084221345737
FOSB	NA	-0.591958		2.87911651826124	-3.31956	0.000972393404669329	0.0107966191478083	-2.65939
NCAPG2	NA	0.591365010193718		2.3878749757045	8.58237379610103	1.3987496264912e-16	7.42136587541188e-14	26.1192220799812
ST6GALNAC1	NA	-0.588838		3.85771630058244	-3.86008	0.00012936130114171	0.00217335763614503	-0.769206
TESMIN	NA	0.588464334770998		0.85933337282227	9.32699542742262	4.42523818713099e-19	4.24137667793664e-16	31.812521673949
DNALI1	NA	-0.58817		2.62826148299358	-5.70882	2.02875182155765e-08	1.36530632213185e-06	7.65790246641781
DTL	NA	0.587703679411497		2.06118884616916	8.43825434644145	4.10076494782308e-16	1.91877052172787e-13	25.0566500330383
ETV1	NA	-0.587509		2.17278114265953	-6.79969	3.22642274885013e-11	4.78122058423118e-09	13.9558626127117
CDCA2	NA	0.586757832527127		1.34236143130407	9.13246122894203	2.05411179297152e-18	1.69532693313249e-15	30.2930951308365
DEPDC1	NA	0.585266294951474		1.31624550705996	8.27056651049438	1.41027148779625e-15	5.77958433729685e-13	23.8369973137392
ATAD2	NA	0.584970811399748		2.90998367654604	7.52111416989014	2.8210182905203e-13	6.73237714441277e-11	18.6134889736121
EVA1A	NA	-0.584623		3.18968593238544	-5.65541	2.71687012365079e-08	1.75486185030244e-06	7.37378423787655
UHRF1	NA	0.584276018150818		1.93514588287794	7.58055925385913	1.87845806743071e-13	4.63176316178434e-11	19.0138378401498
IGHV4-39	NA	0.583717175273765		6.64705258048822	2.90843371322383	0.00380611919406435	0.0316505495365351	-3.91496
IGHV3-30	NA	0.583071467902132		6.00390267991649	3.18096209713892	0.00156591018529075	0.0157236645574041	-3.10041
DES	NA	-0.582738		1.69740519276231	-5.33784	1.47255538345534e-07	7.66244580616899e-06	5.73266933100442
STC1	NA	0.582541925835056		2.68289588982013	5.06467026023248	5.90663529538457e-07	2.49819142913119e-05	4.38830564311439
MUC1	NA	-0.580916		7.15603670069807	-4.31274	1.96983172582033e-05	0.000469912808009422	1.0184863116479
ADRB2	NA	-0.579693		1.68976434570878	-7.39526	6.6197544041164e-13	1.43044467530987e-10	17.7740745560869
DOK4	NA	-0.578701		3.52774613404497	-5.84008	9.80303875545109e-09	7.29994705518704e-07	8.36604320479886
CYB5A	NA	-0.578319		4.00265545223769	-5.9251	6.07635963043545e-09	4.80161695051857e-07	8.83216646551509
CCNE1	NA	0.577737198899281		1.99307234220557	6.22394176625738	1.08248238501965e-09	1.08109971844383e-07	10.5160888267408
ASF1B	NA	0.577275873931175		3.32998092908779	6.6311799122101	9.25286982728558e-11	1.24680847305356e-08	12.9229625656791
SAPCD2	NA	0.576538934994468		1.79814864883084	7.60681869526758	1.56839871437299e-13	3.93251161193673e-11	19.1914721396839
NCAPD2	NA	0.576485313539015		3.83010614393148	8.25622116943081	1.56616102290089e-15	6.37448990581249e-13	23.7335014965268
STEAP4	NA	-0.576417		3.35693573427195	-4.3532	1.65072767212798e-05	0.000403508190820787	1.18724611201023
COLEC12	NA	-0.576325		2.46479201249679	-5.8318	1.02669903967024e-08	7.58426272918218e-07	8.32099590629223
RHOV	NA	0.57632324751128		3.28012843901713	3.65247742854819	0.000289221099743383	0.00412348239710912	-1.52701
IGF2BP3	NA	0.57631092749998		1.02572590759957	6.20070618014453	1.2408987223405e-09	1.22404990392506e-07	10.382633004689
FLRT3	NA	-0.576103		2.85738789755032	-4.90002	1.32504376598866e-06	4.95840055101451e-05	3.60854313014533
HNF1B	NA	-0.575488		2.43760451184368	-5.92987	5.91466284160454e-09	4.70512616732943e-07	8.85846188182416
STMN1	NA	0.575405050660685		4.41952091723769	6.2052082864096	1.20852962416804e-09	1.19692773977603e-07	10.4084582651681
FEN1	NA	0.575103097292829		3.9403540073469	8.1479275805205	3.44140941619976e-15	1.29431843764718e-12	22.956537392133
CAPS	NA	-0.574837		3.21715168350964	-4.50419	8.43399446540029e-06	0.00023149269612561	1.82965991439638
MTHFD2	NA	0.574003012715741		2.69451715694218	8.28076983962745	1.30882557018227e-15	5.47715849876838e-13	23.910691488986
SCNN1G	NA	-0.572944		1.91393272624839	-5.04236	6.59860679542596e-07	2.74590763453356e-05	4.28128732047779
MAGEA12	NA	0.571951701510259		0.719884039972163	3.99019522207131	7.66694040152035e-05	0.00143004181989455	-0.274252
NMRAL2P	NA	0.571948474882291		0.965145345278373	4.81223854849304	2.01998511989496e-06	7.0526201976873e-05	3.20233
HMMR	NA	0.571788548778218		2.04473659774518	7.01404582390287	8.19976565104882e-12	1.41235615666065e-09	15.3003180316145
GPD1L	NA	-0.571422		3.84302115846039	-7.12039	4.10536920110504e-12	7.62367060645205e-10	15.9798790342763
AC008268.1	NA	-0.571098		1.06561198214775	-4.41648	1.24871531048574e-05	0.000319981279044004	1.45402556825221
SLC15A2	NA	-0.569959		2.17302858334261	-6.00215	3.92030194709412e-09	3.26274541882523e-07	9.25955068457113
CCL13	NA	-0.569805		3.45793896846895	-3.93949	9.41694231507333e-05	0.00168197288888163	-0.468976
KCNQ1	NA	-0.569461		2.82581047606424	-5.19697	3.03690981471854e-07	1.42886246104382e-05	5.03157431323177
VWA2	NA	-0.569183		2.73734783300642	-5.75963	1.53337800851863e-08	1.07073389868638e-06	7.93037048460702
LEMD1	NA	-0.56869		1.60026599136188	-4.73599	2.89848116297316e-06	9.50548259539277e-05	2.8548743994906
RECQL4	NA	0.56836336124936		2.45427735033191	6.68303458351816	6.70558081896076e-11	9.37503708271456e-09	13.2385319965214
FUT3	NA	-0.567979		3.14514187862313	-5.35702	1.3327024828495e-07	7.06463089570464e-06	5.82941245574884
MS4A15	NA	-0.567804		1.78398166525696	-3.18596	0.00153966707632642	0.0154994369547045	-3.08481
MCM7	NA	0.567194958612887		4.80656148893576	7.51492379361043	2.9426377877781e-13	6.96666565342334e-11	18.5719400042657
SPC24	NA	0.566982714442958		1.93048982579657	7.65407932218999	1.13225701812781e-13	2.97713455952332e-11	19.5123746413155
RPL39L	NA	0.566721194966577		3.67406202849679	4.76326878330819	2.54861589044235e-06	8.5323352492195e-05	2.97860524180458
BAIAP2-DT	NA	-0.566491		3.65016439691649	-6.8478	2.37930403926853e-11	3.63464686965278e-09	14.2546439932341
IGHV3-23	NA	0.56622601004376		7.25885017128694	3.0747087539432	0.0022309533828538	0.0208577995315772	-3.42632
LINC02195	NA	0.565775950634497		0.944250180970021	7.61099114644763	1.52401531684588e-13	3.83741890628175e-11	19.2197411057615
HOXB9	NA	0.565676054673827		1.07583774065739	3.66443185816888	0.00027640536644387	0.00398602771257259	-1.48445
IGHM	NA	0.563830221573539		7.86713312226124	2.68475508415087	0.00751727085314793	0.0530203132408334	-4.53092
ZNF385B	NA	-0.563655		1.35659560054818	-4.80584	2.082526415352e-06	7.21790697177839e-05	3.17297544343331
FMO5	NA	-0.563348		3.01604986950964	-4.33866	1.75929600359442e-05	0.000425842793147027	1.12640638946599
IL4I1	NA	0.563166889832766		2.78920871143469	5.18373121229628	3.24807911469434e-07	1.51502239648035e-05	4.96652300201925
SPRY4	NA	-0.562208		3.24755067188865	-7.11416	4.27615276061968e-12	7.86706197049734e-10	15.9398324527637
TMPO	NA	0.56181669750096		3.73618194939615	9.10100429044058	2.62750397346142e-18	2.10995670431043e-15	30.0494847396397
KLK6	NA	0.56178989681772		0.707020725989293	4.61091726132075	5.18646556832674e-06	0.000153995964781738	2.29587172610124
RAB7B	NA	-0.561111		2.61872726399572	-5.23119	2.55106235062511e-07	1.22649133595102e-05	5.2003205871167
HMGB2	NA	0.561013674132012		5.1511969434454	7.46440035316167	4.14879566486343e-13	9.51884299570828e-11	18.2338370305969
VEGFD	NA	-0.559533		1.21201572499358	-5.48129	6.93153517736423e-08	3.96365177871537e-06	6.46366128737166
CYP4F3	NA	0.559159001627534		0.747491771051392	4.62128338461512	4.94472433682299e-06	0.000148162413224432	2.34168450032498
CFAP221	NA	-0.558777		1.22702129193576	-7.01629	8.08172489654152e-12	1.39607098910489e-09	15.3145577108465
TSPAN1	NA	-0.558613		4.88457419060385	-3.36015	0.00084307085778408	0.00965015028229665	-2.52683
HROB	NA	0.558557510210642		1.63551296101499	8.28561587530594	1.26320409666511e-15	5.32373335037076e-13	23.9457159268692
IGHV4-4	NA	0.558502968107353		4.87540602424411	2.59832703146327	0.00966493489830634	0.0639208782856935	-4.75613
ACKR1	NA	-0.55848		2.32940457956531	-4.72029	3.120384117182e-06	0.000100939415231042	2.78394204483965
IL2RB	NA	0.557888884442451		2.55615124836403	6.34833860497684	5.17428227165462e-10	5.70457420613737e-08	11.2377370315555
FNDC10	NA	-0.555663		2.69898735161884	-5.32979	1.53538930908331e-07	7.93146683519395e-06	5.69216677740257
CDC42EP1	NA	-0.555375		5.44595777411135	-5.24886	2.33047777202674e-07	1.13277794309633e-05	5.28788726321257
CD55	NA	-0.555304		5.90581426872591	-4.98817	8.62128070836816e-07	3.42915683593098e-05	4.02312671975848
ZBTB7C	NA	-0.555269		1.33675916734904	-6.73068	4.97965301282148e-11	7.07920814913646e-09	13.5302620384614
LTF	NA	-0.555119		3.53152340310707	-2.83263	0.00481700880234776	0.0379133683537369	-4.12905
IGKV3-15	NA	0.554942604807088		6.73571827076231	2.89801363228926	0.00393253348393145	0.0324565096873809	-3.94472
KRT16P2	NA	-0.554865		2.42775956341542	-3.10815	0.00199786355363514	0.0191238794798992	-3.32489
TLR2	NA	-0.554745		3.02515066617559	-5.69303	2.21216997084567e-08	1.46224681142973e-06	7.57368786181538
TCEA3	NA	-0.554328		4.04450375441328	-5.14168	4.01716273320385e-07	1.81948077940477e-05	4.76094669098841
CYBRD1	NA	-0.55344		4.47414454436831	-5.43065	9.06087301124511e-08	5.01334560354031e-06	6.20365
ABHD11-AS1	NA	-0.552293		2.53165557779872	-5.23322	2.52463787980457e-07	1.2157543060738e-05	5.21040147431115
ADGRF1	NA	-0.551026		2.18197056355889	-3.48987	0.000529233640210978	0.00667002753677564	-2.09292
CTHRC1	NA	0.550852230328722		5.0178619535546	4.27368785991171	2.33302002679401e-05	0.00053986519498523	0.857032077441668
DEPDC1B	NA	0.550676653476404		1.48325743791863	7.5298366561344	2.65801664218113e-13	6.38027484836075e-11	18.6720785859045
CENPE	NA	0.550507036808953		1.1487684596424	9.53763818529134	8.19548139839034e-20	1.08565232717386e-16	33.4823990834866
UBTD1	NA	-0.550398		4.25810288657388	-7.64091	1.24006537743295e-13	3.1762778012317e-11	19.4227960659175
MLPH	NA	-0.54997		4.48309127908565	-4.78784	2.26859480223124e-06	7.73874727484438e-05	3.0906009730253
HGD	NA	0.549726551337689		2.19854764677516	3.26971843019657	0.0011563458919739	0.0123944260975211	-2.82005
CPLX2	NA	0.549286709289906		0.571734836631692	3.88636756825978	0.000116524819034312	0.00199779885928879	-0.670458
PRF1	NA	0.549285287433602		2.65808873575161	5.54621805490348	4.90196871468048e-08	2.92464446687925e-06	6.80012596364891
ITGA9	NA	-0.549039		2.10847486496788	-6.86119	2.18533640653143e-11	3.37302417199282e-09	14.3380815517842
GALNT10	NA	-0.547148		3.63082186685653	-6.98447	9.9250999295492e-12	1.67553732447026e-09	15.1128039438503
PIFO	NA	-0.545908		1.98273026640043	-5.31123	1.69040762282481e-07	8.59046953829066e-06	5.59894654538438
SELENOW	NA	-0.545381		5.47900350265525	-7.61337	1.49929806505589e-13	3.79124630714388e-11	19.2358434748904
TMEM130	NA	-0.54535		1.67172574107709	-4.59414	5.60191891676965e-06	0.000164227148352304	2.22192891838622
YBX2	NA	0.544531301670392		0.96173410596788	6.22208087247039	1.09440444166321e-09	1.09117264331199e-07	10.5053850387868
FHL1	NA	-0.544319		2.36991352298501	-5.48495	6.79787022443744e-08	3.89919536888968e-06	6.48256633408419
AC106045.1	NA	0.544289828974854		0.75485543817773	5.57439787352553	4.21326248895067e-08	2.56525522687914e-06	6.94723397521078
PTTG1	NA	0.54422255668801		3.57276977528908	5.7016733531721	2.10986434475971e-08	1.40714454346802e-06	7.61975722910201
AL121949.1	NA	0.543826244356322		2.0706131797045	3.79156839405442	0.000169395890756887	0.00268365297307263	-1.02366
LRRC31	NA	-0.542081		1.14698606251178	-4.77307	2.43313073380435e-06	8.21816313570419e-05	3.02322117494935
TEF	NA	-0.541942		2.75244806040685	-7.74593	5.98482048570379e-14	1.76060382446763e-11	20.1404582360164
FABP4	NA	-0.54181		1.51853609027623	-4.5885	5.74857001886656e-06	0.000167725266217363	2.19713596816484
SGPP2	NA	-0.541495		4.79879310198287	-4.73157	2.9593666911912e-06	9.67844833557216e-05	2.83488365850579
LILRB4	NA	0.539838667999291		2.45028861254818	5.71749899212882	1.93428273845823e-08	1.31363219943019e-06	7.70430355371638
CD7	NA	0.539697641461616		2.38101025313062	5.7339163269613	1.76719482983388e-08	1.21403220309882e-06	7.79222601288739
MSI1	NA	0.538672353548233		0.859110960781585	5.5947925686556	3.77451650062956e-08	2.32914712911123e-06	7.05410779756259
MACROD2	NA	-0.537335		1.09904600974946	-5.81597	1.12152687760601e-08	8.14738547369921e-07	8.23494434728181
SHE	NA	-0.537228		1.72216628727623	-5.32934	1.53900393541309e-07	7.93200886076063e-06	5.68988759936067
PLK4	NA	0.537186451878428		1.56783105365739	8.81103705973738	2.47323339265459e-17	1.57146440345185e-14	27.8318073758553
ANKRD65	NA	-0.53617		3.37879071205782	-4.28693	2.20318879034673e-05	0.000515442089281747	0.911649430700312
MYBPHL	NA	-0.535926		1.23214226240899	-4.60146	5.41689041055376e-06	0.000159511048442392	2.2541563388933
HLA-DRB5	NA	-0.535791		7.38945488241542	-3.5112	0.000489539828117951	0.00625331357396413	-2.02007
KNTC1	NA	0.535234386040445		1.84226031136617	8.66333452452771	7.60140679841638e-17	4.34332689989514e-14	26.7218686200783
SCEL	NA	-0.53517		3.24681710436188	-3.92509	9.97895398418649e-05	0.00176286970303159	-0.523834
IGKV1-5	NA	0.535137469366673		7.60305850962099	2.7480000236262	0.00622882166801893	0.0460459308794659	-4.36159
MAOA	NA	-0.534496		4.25313698708137	-4.2766	2.3038359458216e-05	0.00053394363199884	0.869038352142587
PTN	NA	-0.534109		2.16779792934904	-4.4504	1.073718986976e-05	0.000283324498588195	1.59847908487687
MS4A8	NA	-0.533926		1.1973167974561	-4.0791	5.31840884122329e-05	0.00105770122818224	0.0727426544399172
RAD51	NA	0.533409922806756		1.66329106996146	8.35485495918726	7.59662585755145e-16	3.39414958615893e-13	24.4477956232676
IGKV3-20	NA	0.532881612622671		8.3681840663212	2.82988575091813	0.00485776044579419	0.038197972133746	-4.13669
BCAM	NA	-0.532537		5.76585883919058	-4.74282	2.80672333788345e-06	9.25564526250755e-05	2.88581185636201
WDHD1	NA	0.532527895101213		1.81491791483512	8.53323734188298	2.02129076554853e-16	1.03545846941341e-13	25.7554704570988
C9orf24	NA	-0.53076		1.12881809283512	-4.75546	2.6443671247998e-06	8.80329815261084e-05	2.94312506428147
SNCG	NA	0.52990511823418		3.4273	3.14128222502724	0.00178926034999329	0.0174962986733588	-3.22336
CLIC3	NA	-0.529861		3.76386293783512	-3.89459	0.000112765246857237	0.00194343446323795	-0.639455
APOL1	NA	0.529496705188754		5.44083175930835	5.03239549022343	6.93233792434132e-07	2.86484125886508e-05	4.23363511431341
IGHG4	NA	0.528781055821333		5.99192	2.56734559554614	0.0105592636866283	0.0682555950521263	-4.83512
SCN7A	NA	-0.528711		1.22388601350107	-7.13419	3.75078539316443e-12	7.01219738359048e-10	16.0686371349318
ORC6	NA	0.528029899694089		1.46707758806638	8.73179666521171	4.52462398253448e-17	2.68871255538129e-14	27.234665057886
ANP32E	NA	0.527698678770467		5.05212002384582	6.36287647361967	4.74303202463971e-10	5.28799127640131e-08	11.3228582224441
EIF4EBP1	NA	0.52750441254886		5.37419450691006	4.9055415413985	1.29007888750439e-06	4.85815258625229e-05	3.63432376680916
CLDN1	NA	-0.52728		4.13768857811349	-3.87724	0.00012084154669055	0.00205520551532319	-0.704838
PKMYT1	NA	0.526569442488979		1.56473349490792	7.66734237332366	1.03303345469761e-13	2.80305844803428e-11	19.6027089061598
DNMT3B	NA	0.524193891728355		1.24198444819914	7.99187065864916	1.05603218794243e-14	3.58592324207378e-12	21.8504694653486
TRIM16L	NA	0.524085441214584		1.77589273018201	4.74538352137349	2.77307691404052e-06	9.16503462402358e-05	2.89741117344139
FAM111B	NA	0.523956263402593		1.9457536408651	6.50531194567996	2.00511724656633e-10	2.48751747933106e-08	12.1654553838564
LAMP5	NA	-0.523905		1.69492665558458	-6.34334	5.33127627718122e-10	5.85592904797074e-08	11.2085025580196
NR0B1	NA	0.523601855672316		0.665493489916488	3.82123455548998	0.000150804959522474	0.00244647390517705	-0.914008
SMARCD3	NA	-0.523181		2.28552483198287	-7.53118	2.63377794315143e-13	6.36217969487117e-11	18.681096855936
GINS2	NA	0.522918566592287		2.14067907914775	6.36289506720526	4.74250366549508e-10	5.28799127640131e-08	11.3229671951327
SLITRK6	NA	-0.52264		1.59272680224839	-3.99085	7.64636852462832e-05	0.00142706596484772	-0.271706
INSL4	NA	0.522451781993664		0.562955633537473	4.14415632960402	4.05216928943441e-05	0.000841356072171035	0.331186768663143
MYH11	NA	-0.522198		2.14215653205139	-5.12304	4.41198879008082e-07	1.95801360613714e-05	4.67029085792254
HMGB3	NA	0.521723285891721		5.81373571303212	4.12600720536689	4.37309235425558e-05	0.000897639516612379	0.258708225174452
VSTM2L	NA	-0.52162		4.48158815459957	-2.98769	0.00295944531249366	0.0259766733012737	-3.68532
TNS1	NA	-0.521095		3.84771699384797	-5.98758	4.2604635505482e-09	3.51142560371395e-07	9.17838120473866
S100A14	NA	-0.520586		6.68455157141542	-3.54124	0.000438350662980008	0.00574262561660583	-1.91679
ECRG4	NA	-0.52009		0.821134208753747	-6.29098	7.28285838882075e-10	7.67334356200859e-08	10.9034723865685
RNU6-403P	NA	-0.519586		2.58222080569593	-3.20886	0.0014246143333152	0.0145682812154401	-3.01309
IGHD	NA	-0.519581		4.13748442375589	-2.22994	0.0262274290827904	0.131333845606786	-5.63551
IGHV4-59	NA	0.519355704961288		5.9846147102848	2.64807996314919	0.00836984655171712	0.0574015025338866	-4.62736
SORCS2	NA	-0.51876		1.82750729123126	-4.77646	2.39438246383254e-06	8.09810947813231e-05	3.03866836491643
MYEOV	NA	0.518569844227785		1.64096616984797	3.36337500197246	0.000833518788008171	0.0095582826049011	-2.51623
CD1B	NA	-0.518275		0.733136613830835	-8.12701	4.00300972312288e-15	1.46836327028922e-12	22.8073802463164
CDKN2A	NA	0.518169240686674		1.97495169248608	3.6441514758316	0.000298474617065961	0.0042330681729183	-1.55658
HBB	NA	-0.517573		3.86316635946895	-2.96416	0.00319075766588633	0.0275552366716508	-3.7541
CD59	NA	-0.517289		4.72520795156317	-7.71923	7.20753133384834e-14	2.04928393293112e-11	19.957300787785
CLEC3B	NA	-0.516576		2.01683618459743	-5.26481	2.14735918175357e-07	1.0554563442227e-05	5.36714052254194
POLE2	NA	0.516528172655642		1.62572964207495	8.17955607302846	2.73663199702302e-15	1.069879077573e-12	23.1826663734663
CLGN	NA	0.516271939026441		1.24963248612848	4.85188049261909	1.67106113327898e-06	6.0345568456125e-05	3.38495728632306
LRRN4	NA	-0.516076		2.33070294925696	-3.36007	0.000843316343833577	0.00965015028229665	-2.5271
FANCI	NA	0.515887826945038		1.64937464966381	9.04966446512722	3.92199569477285e-18	3.02676197618418e-15	29.6531573865443
NTS	NA	0.515603580366934		0.9392810108394	2.66068246597782	0.00806756072998666	0.0559531662953696	-4.59437
IGHV1-18	NA	0.515418522819972		6.73878315452248	2.60113601220851	0.00958729850354313	0.0635559600930999	-4.74893
TBX4	NA	-0.514746		1.59592407668308	-6.75691	4.22421141730635e-11	6.10753136890541e-09	13.6915905090018
SPRY2	NA	-0.514703		3.3605952584561	-7.79031	4.38912965280082e-14	1.33071245146957e-11	20.4460212875935
CRLF1	NA	-0.514587		3.28323131454818	-2.11835	0.0346747418161737	0.159277027751004	-5.87599
PRDM16	NA	-0.514533		1.16025025579443	-6.13749	1.79561735501111e-09	1.67771644188963e-07	10.0216860609188
TMEM159	NA	-0.513306		4.61924025076874	-6.28079	7.7366037640355e-10	8.07978808565985e-08	10.8443835325527
KIF15	NA	0.513195527570652		1.32619264871734	8.3963	5.59506740227776e-16	2.51879761600722e-13	24.749786968596
MMP9	NA	0.513128152999956		4.21027215316917	3.62132666428236	0.000325289153067633	0.00452374973833163	-1.63731
DUOX1	NA	-0.512965		2.01907967780086	-4.53126	7.46221366890705e-06	0.000209170964028208	1.94695985766031
RASGRF1	NA	-0.512337		0.997010588880086	-5.88294	7.70844561688534e-09	5.91053770758444e-07	8.60026344646433
MTFR2	NA	0.512000538458045		1.35314912452463	8.44830097468038	3.80612125265932e-16	1.80939959454422e-13	25.1302952259324
ASCL1	NA	0.511343664938233		0.984588067665953	2.51400815039394	0.0122730577867473	0.0761049969654252	-4.96895
RARRES1	NA	0.511251536194969		3.55306501980942	4.04765721539214	6.0574455126199e-05	0.00117403014397236	-0.0507853
CLU	NA	-0.511237		5.25732973127623	-3.34481	0.000889947794739043	0.01005332541251	-2.57712
IGHV3-48	NA	0.510908694351792		5.69110044484797	2.64644708890404	0.00840974781672614	0.0575937368054782	-4.63162
IL33	NA	-0.51054		2.71312040334047	-4.72751	3.01630459528596e-06	9.80530001478517e-05	2.81655897514596
IGLV4-69	NA	0.509073923667063		5.39398150937901	2.52673362247338	0.0118431243373691	0.0742369009096858	-4.93727
PLD4	NA	-0.509011		1.35734506431906	-6.98888	9.64681430918316e-12	1.63319741740427e-09	15.1407278631957
FOS	NA	-0.508438		6.15577424632976	-3.93272	9.6771466490494e-05	0.00171914727196745	-0.494773
NR3C2	NA	-0.507473		1.70161454260385	-6.94581	1.27277283840104e-11	2.10092369858731e-09	14.8686219154657
RGCC	NA	-0.506214		5.28366611931906	-6.09089	2.353181397706e-09	2.1152258947895e-07	9.75764609954288
SGO2	NA	0.505920845736536		1.41728932405996	9.38622630513167	2.76116436931922e-19	2.82895571521422e-16	32.2795135598562
PTPRU	NA	-0.505561		3.52296926843683	-4.87749	1.47739769624982e-06	5.44958911868089e-05	3.50364043915712
AUNIP	NA	0.505336056512495		1.08416628630835	9.08969443100842	2.87027633000947e-18	2.27417734179311e-15	29.9620416399482
INCENP	NA	0.504720124564159		2.68040823093148	7.66252040694184	1.06807391301863e-13	2.87191059761171e-11	19.5698525919729
SHCBP1	NA	0.504141378603155		1.50724095727195	8.43444029826527	4.21843298888156e-16	1.95840751508827e-13	25.0287086189044
SNHG18	NA	-0.504028		1.87842656335974	-5.31711	1.63965518631464e-07	8.37069328106197e-06	5.6284883071415
ABO	NA	-0.503865		2.46882005311349	-4.58287	5.89884701072287e-06	0.000171493681391975	2.1723800636121
IGHV3-73	NA	0.503816895306956		4.46160907097002	2.31849666518764	0.0208546391623942	0.111444791149831	-5.43608
NPW	NA	0.503731786746616		1.23285922823126	3.66898136152811	0.000271669855173216	0.00393461113180921	-1.46821
MACC1	NA	-0.503472		2.78687353357816	-4.93578	1.11388686174317e-06	4.29258189832855e-05	3.77592749148351
PLA2G10	NA	-0.503446		2.16920241966381	-3.44791	0.000616247086284146	0.00754271201963936	-2.23499
GPD1	NA	-0.502922		0.927529540850107	-6.76681	3.96920732079651e-11	5.76689916457242e-09	13.7526524039115
ZNF683	NA	0.502230021244872		1.20468730263169	5.9262789757801	6.03610473124081e-09	4.77615828960391e-07	8.83864668646025
SELENOI	NA	0.50150742361263		2.9300232495803	8.44661160274692	3.85415969739729e-16	1.81769512585823e-13	25.1179070577477
WLS	NA	-0.50139		4.00203139153961	-4.66786	3.9857693328151e-06	0.000123940532094822	2.54870744312872
AL031058.1	NA	0.501361246089856		1.33678808894861	6.62520279876012	9.60152678472791e-11	1.28554133475211e-08	12.8867185611136
POPDC3	NA	0.500968416636558		0.622923981186296	5.76295801138717	1.50540632767841e-08	1.05243841901131e-06	7.94829335643117
G6PD	NA	0.500547229014325		5.04636537609422	4.09174342157765	5.04601613742441e-05	0.00101097256557757	0.122682076131285
KNSTRN	NA	0.50005993044651		2.40421207458672	8.05082615950108	6.92665823020712e-15	2.43556058385697e-12	22.2664245205947
TNFRSF10C	NA	-0.499814		1.41627375652248	-7.16838	2.99668898604739e-12	5.76295295491521e-10	16.2892137454248
MIAT	NA	0.499708864575458		0.948215183620985	6.23136228794808	1.0361924199039e-09	1.04541083803683e-07	10.5587983065326
CHRDL1	NA	-0.499668		2.07976324504283	-4.20857	3.08482270010904e-05	0.000678683836102479	0.590798186506243
CLDN6	NA	0.499308199245265		1.47129742484797	2.47483632697107	0.0136848411675755	0.0823251671939672	-5.06549
ENPP3	NA	-0.499168		1.37564559757388	-4.13231	4.25904175112959e-05	0.000876955291126558	0.283834550733005
ASS1	NA	-0.498967		5.3967078315803	-4.16927	3.64495592751181e-05	0.000772735858139357	0.431946936049661
RPS6KA2	NA	-0.49887		3.89123460002784	-5.97956	4.46004012074997e-09	3.66574583866454e-07	9.13372779193918
SDC1	NA	-0.498166		7.42478614116488	-5.78261	1.35011452240262e-08	9.55109587848257e-07	8.05429530645203
HASPIN	NA	0.498077621317111		0.920287011524625	11.3480577030283	1.61558382140599e-26	2.40011132508074e-22	48.8000960153524
RHOBTB2	NA	-0.497739		3.53236343055246	-4.64927	4.34495829318148e-06	0.000132953038936157	2.46583182007743
TMEM100	NA	-0.497291		1.45244130822484	-4.72325	3.07735020039108e-06	9.98015263208301e-05	2.7972938696318
APOH	NA	-0.49707		1.71834194300428	-3.25761	0.00120565334245103	0.0128051374837909	-2.85873
PDCD1	NA	0.496800437243418		1.42962533454604	6.5396878077084	1.62523538776928e-10	2.04614380683902e-08	12.3711413412841
ADAMTS8	NA	-0.495975		0.898206775522484	-6.83028	2.65886870779886e-11	4.00001554663898e-09	14.1456518438932
BRCA1	NA	0.495762981104821		1.48044799843255	8.32129874157914	9.72342682095856e-16	4.2485655544753e-13	24.2040798119578
PSMB9	NA	0.495546846674671		4.20125896577302	4.80577945859877	2.0831163261645e-06	7.21790697177839e-05	3.17270278493047
AC025154.2	NA	-0.494545		1.00802261510064	-4.60031	5.44544404056939e-06	0.000160149503339956	2.24911155620315
ARRDC3	NA	-0.494356		5.13227982313062	-5.92858	5.95789807727142e-09	4.7268642903041e-07	8.85136103336051
SOD3	NA	-0.494271		4.08894202480942	-4.67287	3.89412221400039e-06	0.000121417811554171	2.57105441297765
PRODH	NA	-0.493858		1.83356910225268	-3.96928	8.34761479359706e-05	0.00153263819795924	-0.354843
GCH1	NA	0.493099810382528		2.99905635970664	7.4778936683466	3.78576107107284e-13	8.78769788622782e-11	18.3239590933319
IGKC	NA	0.493082333028994		12.5486678272934	2.61130437867013	0.00931090228018845	0.0622024797187092	-4.72277
C8orf34-AS1	NA	-0.492513		1.05745731064026	-5.79177	1.28316991077205e-08	9.16348631289363e-07	8.10381636087794
SLCO2A1	NA	-0.492485		3.50643165766809	-4.45953	1.03076973656311e-05	0.000275044727550634	1.63755061155559
BATF2	NA	0.492163519582361		2.59854793849251	5.79823711787809	1.23789277612862e-08	8.91642913074749e-07	8.13879886497153
IGLC3	NA	0.491637578909536		8.20496592102141	2.62535666211752	0.00894067540141808	0.0603328066152473	-4.68647
EPSTI1	NA	0.49125188857495		2.63484179626124	6.02754359650557	3.38970901527249e-09	2.87757240747932e-07	9.40143331109664
DUSP6	NA	-0.489452		5.28754662329122	-4.32594	1.85971900133433e-05	0.000447054781291631	1.07339945712197
VIL1	NA	0.489286626544192		1.19658886555246	3.22466313960282	0.00134990624910378	0.0139774924110024	-2.9633
IGF2BP2	NA	0.489226597945647		2.30155601613276	4.42647334640413	1.19450538316366e-05	0.000308618642996162	1.49647866867727
FAM83A	NA	0.488868693882545		3.7972112426424	3.03791207639221	0.00251612127087556	0.0229568540458328	-3.53671
PHLDA3	NA	-0.488134		4.2674905397152	-5.4031	1.04734081536352e-07	5.70459950615598e-06	6.06309339258842
AK1	NA	-0.487936		2.22582036238758	-6.37318	4.45887570106209e-10	5.01826192537715e-08	11.3832924875638
DDIAS	NA	0.487263016177591		1.13628926975803	8.78548129622378	3.00638059996209e-17	1.86094959137654e-14	27.6388016371999
CPQ	NA	-0.486898		3.30894107060385	-6.59361	1.1669953946719e-10	1.53763934219474e-08	12.6955715316111
KLK11	NA	-0.48589		2.1205288790364	-2.58291	0.0101012491877057	0.0659695166205321	-4.79556
BOK	NA	-0.485001		4.17091967840257	-5.93577	5.72027958158125e-09	4.55659375141936e-07	8.89104277932748
AL135999.3	NA	-0.484796		1.89216175219486	-3.49638	0.000516816856810813	0.00654128325859973	-2.07074
AC051635.1	NA	-0.484501		0.874840715511777	-3.7926	0.000168711587453951	0.00267632604721398	-1.01984
CD38	NA	0.484245153426483		1.96196732440899	5.34868696452889	1.39178122161044e-07	7.33852771188809e-06	5.78735890714832
H2AC8	NA	0.483988899911438		1.53807095842184	3.80003003904566	0.000163883760493546	0.00262143434281789	-0.992463
RAD54L	NA	0.483971670300636		1.05313826077944	8.78005966275882	3.13334229465186e-17	1.91954363419992e-14	27.5979071766519
SULF1	NA	0.483709392773684		3.86697924559315	3.7540525956814	0.000196010191610619	0.00301832330299804	-1.16117
TEDC2	NA	0.483704488946747		1.66353746586724	7.71843491176766	7.24766076257853e-14	2.05088091978794e-11	19.9518307368777
FOSL1	NA	0.483628980288786		2.28553070852891	3.57766291829074	0.000383000222149999	0.00516437603835751	-1.79041
HAPLN3	NA	0.48341036170207		2.57622490904925	5.92932923068941	5.93278533649341e-09	4.71323309940888e-07	8.85547918047928
AGR2	NA	-0.483061		6.97630887913705	-2.74393	0.00630536036243993	0.0463782786627364	-4.37261
TOPBP1	NA	0.482885867585679		2.83182612534047	8.53147287889811	2.04813369471868e-16	1.04024185192276e-13	25.7424366383587
PSRC1	NA	0.482785355679179		1.86126026388009	7.58235025286634	1.8555151273087e-13	4.59425545521634e-11	19.0259379924212
SLC16A14	NA	0.482313197921244		2.25692215232334	3.33521332790066	0.000920477245198297	0.0103185134538132	-2.60845
AIM2	NA	0.482154973065044		2.11844445450964	3.67084084011022	0.000269756401410511	0.0039126200628309	-1.46157
CLSPN	NA	0.482045873034286		1.07824883306852	8.65399867077042	8.15685749497185e-17	4.57276509227554e-14	26.6521666123065
HSPB8	NA	-0.481659		2.86202846457173	-5.0524	6.27793579514855e-07	2.62533467059048e-05	4.32940820473924
PLXNA2	NA	-0.481514		2.46347687329979	-5.63826	2.98270637768106e-08	1.89972501379764e-06	7.2830026033613
TREM1	NA	-0.481469		3.2789293704561	-3.59203	0.000363025958016761	0.00495349128109943	-1.74023
SYNPR-AS1	NA	-0.48144		1.25277671492719	-6.03468	3.25372705423412e-09	2.7900357355095e-07	9.44138428815503
HPDL	NA	0.480784501742066		0.936108032554604	6.3407401310457	5.41472557737267e-10	5.93661720866777e-08	11.1933120583262
TFRC	NA	0.48052179782451		4.18030164540685	5.11137460307308	4.67797488119462e-07	2.04851863920493e-05	4.61369378438916
MAOB	NA	-0.480363		2.59105257519272	-4.91612	1.22558539880926e-06	4.6536221558365e-05	3.68377026994252
MUCL3	NA	-0.480045		0.988867208456103	-4.26305	2.44251683834224e-05	0.000558676368751538	0.813292429939414
ITGA8	NA	-0.479457		1.55781529436188	-6.61626	1.01473869196956e-10	1.35505240520447e-08	12.8325397073671
TMSB4XP8	NA	-0.479071		4.75522605688865	-3.77685	0.000179401065005115	0.00281285722608548	-1.07775
BTG2	NA	-0.478216		5.52170483526981	-4.54179	7.1138444043422e-06	0.000200727962907707	1.99278532966339
CLEC4E	NA	0.478175828403417		1.23295118592719	6.49719072371052	2.10685959970206e-10	2.59049830991756e-08	12.1169943868836
SNX30	NA	-0.476594		2.68806258051606	-5.48114	6.93692422230747e-08	3.96365177871537e-06	6.46290676317425
CENPI	NA	0.476452310413872		1.15426522741328	8.50044326657925	2.5821428746475e-16	1.27867715152544e-13	25.5135472261837
CDC25A	NA	0.475924549230316		1.18501387237687	8.48516093454708	2.89362555560167e-16	1.42108103319069e-13	25.4010414228436
CALHM6	NA	0.475876337375506		1.02351330766381	6.36498786744289	4.68340105091022e-10	5.24117559414857e-08	11.335234320467
CXCL2	NA	-0.475386		4.16858963268737	-3.49299	0.000523239504339279	0.00660569031354521	-2.08228
HILPDA	NA	0.475347114413247		3.25308079881799	4.5643241135004	6.42043448361097e-06	0.000184135086271283	2.09111499016924
E2F8	NA	0.475083071226494		1.47526677653747	7.40751	6.09520799463561e-13	1.32190379515776e-10	17.8552984183045
DUSP1	NA	-0.475001		6.8905598374561	-3.92	0.000101853597070073	0.00179069471961302	-0.543204
SLC46A2	NA	-0.474416		1.08380840242827	-4.88636	1.41550198881221e-06	5.25717438644856e-05	3.54488741676005
RBPMS	NA	-0.474075		3.15867805676445	-5.96599	4.81826933956473e-09	3.9168377186634e-07	9.05837828957786
GCLM	NA	0.473927502991564		3.24427803927409	5.19259395072366	3.10523259719383e-07	1.45524717551771e-05	5.01004385851574
FOXJ1	NA	-0.473609		3.47244724604925	-3.16902	0.00163026453463127	0.0162245586511353	-3.13758
FCGRT	NA	-0.473567		5.43191290219272	-6.74548	4.53849012996509e-11	6.48511924016726e-09	13.6212210407516
TAP2	NA	0.473305077656055		2.85740792931478	6.93590571248063	1.35622310653682e-11	2.22017085076705e-09	14.806281882645
LPCAT1	NA	-0.473012		6.58207457325054	-3.83082	0.000145223740910316	0.0023760395318983	-0.878419
CDK2	NA	0.472647826217412		2.9202548147152	9.33939964062316	4.00967294877473e-19	3.9711800884665e-16	31.9101524832831
CENPM	NA	0.472381651532953		2.47156454547966	6.03232606167051	3.29794001208165e-09	2.81615978142918e-07	9.42821413368364
GALNT18	NA	-0.472319		3.08121329272163	-6.3465	5.23150831789767e-10	5.75698426449539e-08	11.2269791482205
ARSD	NA	-0.47225		3.85053716367024	-5.90019	6.99468362382114e-09	5.44047224688413e-07	8.69496591048571
SLC39A8	NA	-0.471866		4.06113435637259	-5.10421	4.84883907180802e-07	2.10780843455099e-05	4.57901439600035
CACHD1	NA	-0.471548		1.79984390868308	-4.87535	1.49267225842056e-06	5.49569741538932e-05	3.49372823336665
RMI2	NA	0.47132887006926		2.38555916341756	7.02457621155673	7.65961878240514e-12	1.33872113684013e-09	15.3672
TNNC1	NA	-0.471324		2.33370894744325	-3.94738	9.12162470379711e-05	0.00163907900332156	-0.438814
XRCC2	NA	0.471121997888254		1.25615412353961	7.96042870406818	1.32115644070758e-14	4.38594415265961e-12	21.6295817501562
PPP2R2C	NA	0.471039499156525		0.815732805520343	4.71693880938364	3.16974955415159e-06	0.000101981157285276	2.76885145353651
QPRT	NA	0.470954348462007		3.6122924152227	3.23651238421357	0.00129628515650182	0.0135236041327185	-2.92581
LAMP3	NA	-0.470781		4.25992275737259	-3.48315	0.000542349213470568	0.00680645399393348	-2.11578
AL353150.1	NA	-0.470135		1.41173484486724	-5.15811	3.69781777820775e-07	1.6903009511709e-05	4.84106359927339
PGD	NA	0.469728736616711		6.17873537189293	5.06073966399451	6.02322087892809e-07	2.54387972643513e-05	4.36942165780897
HORMAD1	NA	0.469623701086755		1.22122746137045	3.7001566381158	0.000241215480073623	0.0035754524040646	-1.35646
CDC7	NA	0.469016815317739		1.95555946007495	7.07668372863604	5.46087607234726e-12	9.83354847645951e-10	15.699572318643
TSPAN8	NA	-0.468653		3.58432303434904	-2.30522	0.0215929880419704	0.114239825623758	-5.46645
UBXN10	NA	-0.468597		2.12998022376017	-4.77174	2.44845787183185e-06	8.24813835463354e-05	3.01718
SNORD14E	NA	0.468518596978894		1.70246280409208	4.75310618558978	2.6739156223365e-06	8.87680234311308e-05	2.93243590355895
TXNIP	NA	-0.468387		7.46145190712634	-4.92757	1.15926827098792e-06	4.45590929723067e-05	3.73741418381874
SIGLEC10	NA	0.468175507960791		1.66831795401499	6.23385179491986	1.02110081474649e-09	1.03369497130316e-07	10.5731365316071
PLAC9	NA	-0.46766		1.94504332370664	-6.98911	9.6327711485515e-12	1.63319741740427e-09	15.1421582787402
NEMP1	NA	0.466830965048587		2.66311091857173	7.8546900911561	2.79274979023138e-14	8.87467184677592e-12	20.8916112832501
SH2D2A	NA	0.466788216264818		1.93158710577302	7.01672469858179	8.05890546356829e-12	1.39607098910489e-09	15.3173344972346
STIL	NA	0.466698306834549		1.47994867706852	8.29986754132189	1.1379473363501e-15	4.83009875109058e-13	24.0488071612054
IGHV3-15	NA	0.465769045832299		6.20288257133619	2.44442047726795	0.0148784367788365	0.0872703807270337	-5.13944
IGKV1-16	NA	0.46540350337941		5.34414415317131	2.29960735117638	0.0219121595007938	0.11552729714978	-5.47925
SDC2	NA	-0.465357		3.54134860769593	-5.3303	1.53132798564674e-07	7.91972447511506e-06	5.69473404129259
ZMYND10	NA	-0.46522		1.27919963056103	-4.68525	3.67587471236469e-06	0.000115635351459799	2.62647042265836
TRDC	NA	0.46495886765737		1.18067337421413	5.78657424861363	1.32074830621283e-08	9.38805590291759e-07	8.07570853698653
AP000769.1	NA	0.464772034363991		1.89645198833833	5.07335933778885	5.65660119731989e-07	2.40614079849347e-05	4.43009765199403
PEG10	NA	0.46456531638596		3.04610636575803	2.47982459526296	0.0134974047995243	0.0815341772966243	-5.05328
CSE1L	NA	0.464114036708779		4.76464717754818	8.0844361009516	5.44091497703902e-15	1.95952079754889e-12	22.5045897772987
SLC9A3R2	NA	-0.464041		4.96130367149465	-5.62505	3.20442111971348e-08	2.01929502245868e-06	7.21328556179498
ADM	NA	0.46396810472959		3.04168354372805	3.83454440803246	0.000143105932506213	0.00234720588828297	-0.864553
NEDD9	NA	-0.463463		3.58062180579229	-4.83756	1.78979147384257e-06	6.38394769157389e-05	3.31884018964063
SCN4B	NA	-0.463115		0.938252650815846	-8.30387	1.10504303759514e-15	4.72417823496789e-13	24.0777749199253
HLA-DQB1	NA	-0.463086		5.2999428358651	-3.40427	0.000720775297548495	0.00851179476977778	-2.38101
P3H2	NA	-0.462748		2.20083678121842	-3.74918	0.000199746531681075	0.00306949518971197	-1.17895
CST3	NA	-0.462571		6.44897809653747	-5.75267	1.59351774155164e-08	1.10622895179865e-06	7.89291995832951
KCNS3	NA	-0.462332		4.15889450638758	-4.92343	1.18285785677951e-06	4.52900420626713e-05	3.71798782248643
ERO1A	NA	0.462081730277942		4.7208368323576	5.30000237331437	1.79138036745524e-07	9.05195467310038e-06	5.54272800815998
DEFB1	NA	0.461885097678924		2.54593744913704	2.32913551863485	0.0202788897306577	0.109123675029847	-5.41161
EHD2	NA	-0.46153		5.22682630090364	-5.11042	4.70048721529399e-07	2.05534769890824e-05	4.6090526057203
CPAMD8	NA	-0.461246		1.60278656039615	-4.47032	9.82134054639221e-06	0.000264441930506937	1.68381924150526
IL20RB	NA	0.461205090733416		1.32605572426552	3.58212311328573	0.000376692062109444	0.00510014789218309	-1.77486
PIF1	NA	0.460802556850124		0.902108004931477	9.06021144560781	3.61262845699763e-18	2.82469517669246e-15	29.7344487779722
GSN	NA	-0.460336		5.28873883253105	-6.19654	1.27158868968326e-09	1.25104116383672e-07	10.3587629320777
SLC1A1	NA	-0.460134		2.23018615583512	-4.55906	6.57637172226395e-06	0.000187701399242946	2.06810333256688
HLA-DRB1	NA	-0.460038		9.09062871540685	-3.58146	0.000377618391051522	0.00510803443429221	-1.77716
SUSD4	NA	-0.459546		1.90196044636617	-4.4601	1.02813970831687e-05	0.000274647140856089	1.63999602920615
TLE2	NA	-0.459156		3.50258418095717	-5.64168	2.92766529651952e-08	1.87068368365996e-06	7.30111463341796
GTPBP4	NA	0.459015511234689		3.52115544053747	8.74716291309546	4.02570871186139e-17	2.44105831115971e-14	27.3501603456178
H2BC8	NA	0.458994989619689		1.38965837069593	3.96028658774553	8.65767066965738e-05	0.00157309660613641	-0.389385
MRC1	NA	-0.458868		3.63908046674304	-3.42942	0.000658683043405671	0.0079314759300974	-2.29708
FAM81B	NA	-0.458785		1.01777226441542	-5.49392	6.48155723683745e-08	3.72855815335749e-06	6.52883070161875
ATP2C2	NA	-0.458772		2.0968264651606	-5.0798	5.47790898794395e-07	2.34186520647181e-05	4.46111609195694
ZBTB16	NA	-0.45867		1.07157712245182	-4.72082	3.11250467100876e-06	0.000100794265705735	2.78637287169574
TEAD4	NA	0.458620465676812		2.67376802640899	7.26235857201299	1.61024243931852e-12	3.22178608464861e-10	16.8997896257613
TMEM98	NA	-0.458429		3.8201162084561	-4.91696	1.22061912500916e-06	4.6377283174261e-05	3.68768544001848
CABYR	NA	0.458206167074928		1.35572148673876	4.20390568227272	3.14670565349456e-05	0.000690254103924919	0.571881446780868
CFTR	NA	-0.457805		1.18465278777944	-4.82282	1.92055752725636e-06	6.76509842914534e-05	3.25093043929878
DUSP4	NA	0.45778506718236		3.17739622053533	3.11796622376366	0.00193384704712284	0.0186190743564854	-3.29492
WDR76	NA	0.457763088509121		1.87710655306638	7.87816561071875	2.36665886204954e-14	7.64327914230608e-12	21.0548006913194
UGDH	NA	0.457416478040544		4.9950567911606	4.0771447698627	5.36168260517274e-05	0.00106488177516639	0.0650465278736974
DKK1	NA	0.457316223697244		1.62609909077516	2.71907059799531	0.00679115951433247	0.049064785772607	-4.43952
LOXL4	NA	-0.457194		2.11146929953747	-4.0436	6.15965476294765e-05	0.00118918559010202	-0.0666643
CITED2	NA	-0.457074		5.39550468536188	-4.85808	1.62202137873902e-06	5.88802678131872e-05	3.41365237070618
CHIA	NA	-0.456683		1.01168613122056	-3.86461	0.000127057012234916	0.00213948310995967	-0.752227
TSKU	NA	0.455919035189358		4.03669332780728	4.45045555939468	1.07344111748201e-05	0.000283324498588195	1.59872678794859
CKS2	NA	0.455835498355667		5.37260102570021	4.78858041263986	2.2606292554859e-06	7.7204386711491e-05	3.09398623332814
HS6ST2	NA	-0.455797		2.9856933326788	-3.67384	0.000266697834089981	0.00387487826233815	-1.45086
BRINP1	NA	-0.45576		0.915905796916488	-3.73901	0.0002077522287907	0.00317201141923395	-1.21595
IGHV1-69	NA	0.455678536707957		3.99324745870021	2.27308694712587	0.0234757711385041	0.121359219150454	-5.53929
AL391427.1	NA	0.455495748519379		0.871626474458244	4.15291189075821	3.90548870375441e-05	0.000815599408250471	0.366257759704313
ELN-AS1	NA	-0.45543		1.24257239626124	-6.28293	7.63884601033726e-10	7.99173917813875e-08	10.8568152840585
KLHDC7A	NA	-0.455325		1.51469977153533	-5.07438	5.62790280505878e-07	2.39736556478719e-05	4.43501248773627
DUOXA1	NA	-0.455212		1.6652432828137	-4.61513	5.08687305112217e-06	0.000151753107336151	2.31448060928263
PIP	NA	-0.455098		1.26642392797002	-3.31245	0.000996849901417423	0.0110187515888819	-2.68245
PCNA	NA	0.454951299873523		5.99826147791221	6.53999132574976	1.62221767913204e-10	2.04614380683902e-08	12.3729614404697
EPHA4	NA	-0.45493		2.02629895962313	-5.32086	1.60818596466698e-07	8.23834851416986e-06	5.64726965993291
DNA2	NA	0.454778536448903		1.48440608810064	8.11387365619454	4.40125349256696e-15	1.59475663135548e-12	22.713802833939
S100A4	NA	-0.454636		7.08652444385011	-3.67572	0.000264792307840024	0.00385378841564672	-1.44412
ADGRD1	NA	-0.454624		1.51202760131263	-5.02006	7.36816047124329e-07	2.9989422455011e-05	4.17475679465499
HHIPL2	NA	0.454602186484856		1.19818475549893	3.46744618694497	0.000574191503745205	0.0071159032155485	-2.16905
ACSL5	NA	-0.454333		4.82682631414561	-3.89248	0.000113715907602874	0.00195754753574543	-0.647391
EID3	NA	0.454294982318976		1.14514755862098	7.06095180522796	6.04943743370107e-12	1.07952483501577e-09	15.5990276740013
ESAM	NA	-0.454274		3.89317218110493	-5.15777	3.704057930906e-07	1.69185194839476e-05	4.83943262351199
AHCYL2	NA	-0.454145		4.21028594865739	-3.61674	0.000330944811417143	0.00459058461102995	-1.65348
HELLS	NA	0.453858789082242		1.31417317605996	8.21092860366361	2.17885032241306e-15	8.74837848372118e-13	23.4076127965966
AC092071.1	NA	-0.453813		1.16341256777516	-4.0617	5.71600529568802e-05	0.00112175660069671	0.00428474091516406
SLC16A1	NA	0.453210918030324		2.15305210522484	4.00044164876601	7.35299310439451e-05	0.00138404897762287	-0.234623
ADAMTSL2	NA	-0.452899		2.23942755587152	-5.74527	1.65994414177229e-08	1.14565064669775e-06	7.85316574978644
IGHD3-3	NA	0.452537548623417		1.49217433450535	3.52253843907707	0.000469595643559638	0.00607163871255177	-1.98119
CASC9	NA	0.452506615800008		0.870203177950749	4.55935959338273	6.56741544570469e-06	0.000187535845961343	2.06941011220379
AOC3	NA	-0.452429		3.35649498178158	-4.46249	1.01722881163938e-05	0.000272655863341715	1.65020858282579
EMCN	NA	-0.452039		1.6392220505439	-6.35163	5.07330048128405e-10	5.62454865298177e-08	11.2570143767098
LGSN	NA	0.451212455186322		1.74653028335546	3.50513333374001	0.000500539153267643	0.00636917315712557	-2.04084
ID4	NA	-0.450761		2.42383264912634	-4.26909	2.37974769451186e-05	0.000548329302049913	0.83811913628543
XPOT	NA	0.45060662022506		4.00425220999786	7.54319228629634	2.42625296025478e-13	5.88480228204817e-11	18.7618923492972
CXCR2P1	NA	0.450524850359048		0.768168967233405	6.5365284449869	1.65697573490226e-10	2.08169399726918e-08	12.3521998398575
CCL4L2	NA	0.450353225771682		2.06520586289936	5.01117145394711	7.69853377757384e-07	3.10364770148269e-05	4.13240637221719
IGHV4-34	NA	0.450333639712647		5.93060821004711	2.31409492259547	0.0210970002037932	0.112255385038521	-5.44617
MMP24	NA	-0.450253		1.93753428100857	-4.92169	1.1928880668877e-06	4.55566712639683e-05	3.70984525308834
CHEK2	NA	0.449914006352989		2.09047292799786	7.50548302249822	3.13812999125743e-13	7.40000938890799e-11	18.508626440259
CNMD	NA	-0.449772		0.579310075783726	-3.09841	0.00206330369192213	0.0196226570930826	-3.35453
E2F2	NA	0.44968861723012		1.1915732861606	8.04828876350865	7.05385785165319e-15	2.46569675868611e-12	22.2484745485413
GLB1L2	NA	-0.449654		2.56305091489293	-4.81806	1.96466425616315e-06	6.89593672523562e-05	3.22906707319316
CDK6	NA	0.449563839041308		1.7061054142334	5.62619550406095	3.18454735002439e-08	2.00890171685615e-06	7.21933441324113
TSPAN3	NA	-0.449358		5.44927490268308	-7.27713	1.45960285025935e-12	2.94986848675093e-10	16.9963672254502
MEST	NA	0.44935123311765		3.68850239111349	6.17746195249154	1.42198810811099e-09	1.37398733880305e-07	10.2495508326499
PTPRH	NA	0.449240487138912		1.83483973476874	3.90470595993191	0.000108292983339772	0.00188108805670349	-0.60119
AL008729.2	NA	-0.449068		2.83248423866595	-4.98309	8.83892723024018e-07	3.50630448417752e-05	3.9990636490264
TRBD1	NA	0.448667149107252		2.76883415244754	3.23782983586976	0.00129044674687231	0.013481629304877	-2.92163
MEGF6	NA	-0.448641		2.65239164553319	-5.0576	6.11784050225842e-07	2.57287016281815e-05	4.35436309286378
CDC25C	NA	0.448575973138875		1.20306711504711	7.55456582149181	2.24467338926042e-13	5.46669965095947e-11	18.8384750573627
RPL10P6	NA	-0.447571		2.30880929455889	-2.37511	0.0179480171264885	0.0999571667970436	-5.30461
IGKJ4	NA	0.44756818983155		3.38562320623126	2.76975778237713	0.00583398010225019	0.0438112515602319	-4.30246
IGHV3-33	NA	0.447468819018162		5.26588205748822	2.26416884953013	0.0240229686142472	0.123425634353538	-5.55933
TCF19	NA	0.447295354678399		3.00035619305782	6.17159498545688	1.47163465328346e-09	1.41734874613803e-07	10.2160271893525
MBIP	NA	-0.446689		4.5392724052955	-4.56729	6.33423702098442e-06	0.000182190561827192	2.10407712002449
ATP13A4-AS1	NA	-0.446648		0.802162646211991	-4.51131	8.16702202604208e-06	0.000225623950197826	1.86047573318554
PCLAF	NA	0.446575845311718		1.41715490100428	7.38035939030582	7.31804651311552e-13	1.56427192804092e-10	17.6754129151597
TSC22D3	NA	-0.44629		5.32060312367452	-4.40205	1.33116240119344e-05	0.000337902582351641	1.3928825806823
RCOR2	NA	0.446231711153603		1.21227900809422	5.21991180485125	2.70218506085009e-07	1.28768761071336e-05	5.14460562556567
KIF20B	NA	0.446159203797674		1.6636811553212	8.16488492857996	3.04378637043423e-15	1.18218275344238e-12	23.0776929046371
LMNB2	NA	0.446080054727454		3.93199718307923	6.24057980992352	9.81382622704901e-10	9.98590427596165e-08	10.611910521057
NR0B2	NA	-0.446023		1.41176793580942	-3.10394	0.00202595819757149	0.0193585045718746	-3.33773
ERP27	NA	-0.445836		2.82333612385439	-4.01704	6.87022702287983e-05	0.00130558481166489	-0.170234
DRAM1	NA	-0.445171		4.80284446980942	-4.14073	4.11092011297204e-05	0.00085206598114144	0.317496252683084
IRF1	NA	0.444890375185086		3.05011346708565	5.94292116059133	5.49299260445017e-09	4.40506872505866e-07	8.93057520259781
LRFN4	NA	0.44483786321792		2.07276165077302	5.28173091665163	1.96840184502415e-07	9.76379893478425e-06	5.45142882048374
TREM2	NA	-0.444809		4.18684028197859	-3.92217	0.00010096946290296	0.00177936220745714	-0.534956
ABCC3	NA	-0.4448		4.46396757440685	-3.63754	0.000306016399990198	0.00431735958048849	-1.58
PAEP	NA	0.444670933255462		2.61905258513276	1.62445839268846	0.104954805034632	0.332844184778416	-6.79439
CXCR6	NA	0.444554782545759		1.64880837504069	6.1092931187799	2.11526865184977e-09	1.92787920809081e-07	9.86170669221353
EMP2	NA	-0.444485		4.46280176367238	-5.35644	1.33671942105622e-07	7.0733049756763e-06	5.82649446046616
AL035661.1	NA	-0.444391		4.13286822952034	-4.23261	2.78368842526153e-05	0.000621871808205794	0.688657392662179
RHPN2	NA	0.444350532028401		2.95263660079015	4.93318007248469	1.1280671954687e-06	4.34159747561736e-05	3.76372673613599
SHH	NA	-0.444324		1.03081634044754	-5.9936	4.11659902800139e-09	3.41178215676367e-07	9.21188858228279
CCT5	NA	0.44425005583606		5.18513886522698	6.63200931954281	9.20548068275724e-11	1.24324200930038e-08	12.9279940599787
PCSK1	NA	0.444179612884391		0.810575249710921	2.71261621389977	0.00692270386052252	0.0497565778538841	-4.4568
HHIP-AS1	NA	-0.444021		1.0665551109743	-4.91345	1.24153581640469e-06	4.70323048187386e-05	3.67130249186482
SLAMF7	NA	0.443914506627771		3.15700028636403	3.98967841639685	7.68310730818191e-05	0.00143257285435018	-0.276249
IGLV6-57	NA	0.443912295953808		6.40493512431478	2.18233365358688	0.0295840227861327	0.142579154099201	-5.73958
GINS4	NA	0.443729080213487		1.00640926288009	8.16180234707575	3.11252794705236e-15	1.2010315631535e-12	23.0556546804049
NLRC5	NA	0.443719236086756		2.36126740768522	6.05515904340982	2.89220780150494e-09	2.50534338770597e-07	9.55632430266017
SLC4A4	NA	-0.443519		1.97442569919058	-4.32853	1.83882916901879e-05	0.000442391030525396	1.0841850307011
HEPACAM2	NA	0.443112103752716		0.446507502569593	4.36915332523258	1.53908234495111e-05	0.000381076788609894	1.25415391441486
CDH24	NA	0.442857182884646		2.1467996827666	5.71720155956889	1.93744748398526e-08	1.31427944393082e-06	7.70271268334457
TRBC2	NA	0.442684184567259		4.6947617803576	3.82356946373488	0.000149426641313543	0.00242941962610561	-0.905344
TPSD1	NA	-0.442683		0.990017636231263	-4.93815	1.10109116828689e-06	4.25430699507672e-05	3.78707134619711
GAPDH	NA	0.442602645794402		8.96594650303426	5.62127813193664	3.27060782298096e-08	2.05881990755106e-06	7.19340833568818
PRG4	NA	-0.442532		0.925653281368308	-4.46685	9.97534110629307e-06	0.000267999001093852	1.66892433783107
OAS3	NA	0.442214485505389		3.92218119017559	4.80123360228665	2.12868294270187e-06	7.34154702188717e-05	3.15187247158376
AL162511.1	NA	-0.44199		0.903300637796574	-5.06915	5.77640903340845e-07	2.45183807429474e-05	4.40984607558763
LINC00665	NA	0.441846985370622		1.4437382793469	5.38691409759198	1.14004271619117e-07	6.15312428400946e-06	5.98082869505868
FAM83E	NA	-0.441821		3.70746261521413	-4.15222	3.91689677699482e-05	0.000817267114031391	0.363483011744897
RAB3B	NA	0.441439008584108		0.538254263169165	6.23328716497638	1.02450468290619e-09	1.0353769775003e-07	10.5698841411948
CREB3L1	NA	-0.441335		4.14888044945824	-3.14393	0.00177349508952132	0.0173678596242114	-3.21521
SIRPG	NA	0.441165485896964		1.36773691909636	6.43505108409211	3.07189829582723e-10	3.62191437165153e-08	11.7478672492144
AC008496.3	NA	-0.441113		1.28548994831049	-3.50959	0.000492443424229041	0.00628364999815043	-2.0256
AGRP	NA	-0.440976		0.734620682610278	-7.29801	1.27017094569958e-12	2.60271166473283e-10	17.1330665428181
Z98257.1	NA	-0.440922		1.70310934848822	-3.37889	0.000788953773170356	0.00915949822740895	-2.46513
F13A1	NA	-0.440851		3.22017006261242	-3.46182	0.000586023794928702	0.00724893380304812	-2.18808
BAIAP2	NA	-0.440777		2.63380277636403	-6.85879	2.21886686273667e-11	3.41590529666486e-09	14.3231408458377
RPL26P30	NA	-0.440636		0.875068505314775	-4.63803	4.57692601299761e-06	0.000138764924181821	2.41588814453974
PLA2G7	NA	0.44036012180844		2.95521246856745	4.79777842219814	2.16395771220171e-06	7.45023308747825e-05	3.13605186534136
BLM	NA	0.440182675913086		1.0641149941606	9.43036245783179	1.94041700821826e-19	2.1353211165993e-16	32.6288038949221
IFT57	NA	-0.440117		4.43585786728265	-4.391	1.39778855637062e-05	0.00035195842022783	1.34618941508487
ADA	NA	0.43984825781717		1.93553834204711	6.80143564493141	3.19110312085582e-11	4.75258425698586e-09	13.9666594797454
ZNF204P	NA	-0.439463		2.35100970911135	-5.11516	4.59005987211482e-07	2.02044235437445e-05	4.63203550100301
RTN4RL1	NA	-0.439329		0.959820443130621	-5.67032	2.50466902609788e-08	1.63557639787736e-06	7.45288238077399
SFTA3	NA	-0.43928		1.73996355079443	-6.38887	4.05790215624466e-10	4.63724572562851e-08	11.4754787122557
COL14A1	NA	-0.439186		2.33162077446467	-4.12498	4.39197867747557e-05	0.000899961865276925	0.25461108049252
NPR1	NA	-0.438817		1.68092961001285	-5.40866	1.0172081685094e-07	5.56598326017518e-06	6.0914127852689
SGCA	NA	-0.43859		1.28308643375589	-6.22562	1.07183597011004e-09	1.07398205822458e-07	10.5257475674957
IRX6	NA	-0.438343		0.868028255501071	-4.42752	1.18897879054135e-05	0.000307458118577585	1.5009148846193
FASLG	NA	0.438329017998313		0.889548123353319	7.2121488919974	2.24568551404425e-12	4.40421174873154e-10	16.5728
CST1	NA	-0.438288		2.85638887602784	-2.15295	0.0318356626387002	0.150059682449601	-5.80272
AC089983.1	NA	0.438219362448747		0.515259035668094	5.90861811874997	6.6697449473466e-09	5.20135070539533e-07	8.74133360889788
PID1	NA	-0.438083		2.2566877685439	-4.7357	2.90237551777244e-06	9.51300401368501e-05	2.85358319601495
C5orf49	NA	-0.437947		1.37215076422484	-4.32162	1.89509650804904e-05	0.000454639543376287	1.05540839953121
NAMPT	NA	0.43762141539555		4.61667828916488	4.11688326987426	4.54342430446711e-05	0.000925886302704574	0.222383453912872
AL109918.1	NA	0.437546158034542		1.43488773905139	6.24578451140937	9.51697807476606e-10	9.70046149425212e-08	10.6419298126785
IRX1	NA	-0.43722		0.588275254931477	-5.41197	9.99665869245902e-08	5.48008714151923e-06	6.10828921561045
INHA	NA	0.437104222116315		1.23322359538544	2.62029418337811	0.00907250542591649	0.0610076454033792	-4.69957
VIPR1	NA	-0.437072		1.37449338420985	-6.02012	3.53716562547829e-09	2.9899364171895e-07	9.35988576815605
SLC7A8	NA	-0.436955		2.88122825096788	-4.06046	5.74547253275547e-05	0.00112605197818754	-0.000596698
ELFN1-AS1	NA	0.436571942582127		0.558331567179872	5.48993357547605	6.62034485123775e-08	3.80471346653725e-06	6.50825897926707
RPS4Y1	NA	0.436380807765156		2.78445568398073	1.47988182918316	0.139581139610654	0.396409369156162	-7.01792
FNIP2	NA	-0.435979		2.82612510197645	-5.34938	1.38673762069338e-07	7.31842774174806e-06	5.79087853630484
CABCOCO1	NA	-0.435793		0.883715759310493	-5.59116	3.84933715670756e-08	2.36549132575171e-06	7.03502931337458
H2AZ1	NA	0.435608786994985		5.74585545820343	6.87161574322038	2.04504568379867e-11	3.16470819567844e-09	14.4031866160379
CAT	NA	-0.435554		4.70786165849251	-6.33358	5.6511397060399e-10	6.17303907889182e-08	11.1515168099013
TMPRSS4	NA	-0.4354		3.17682267090792	-3.05091	0.00241174151530088	0.0221781689577901	-3.49785
FAM216B	NA	-0.435128		0.872384897436831	-4.24815	2.60420546782571e-05	0.000587741381390335	0.752180723793929
SHROOM4	NA	-0.435045		1.66944376795503	-6.20929	1.17993179278853e-09	1.17055537319976e-07	10.431857571691
RFC3	NA	0.435010606325505		2.59567374219272	6.98162366364148	1.0108910039596e-11	1.6945837269818e-09	15.0947864248477
SERTAD4-AS1	NA	-0.434717		1.82388723192934	-5.5823	4.03776455498167e-08	2.46851976250238e-06	6.98858149203046
EGR1	NA	-0.434256		5.74176616729336	-3.59212	0.000362903502293371	0.00495349128109943	-1.73991
NAPSB	NA	-0.433882		2.90711399461456	-4.33314	1.80223080415156e-05	0.000435171732246658	1.10338118831689
MMP1	NA	0.43387380979977		3.8247564523212	2.14954791926009	0.0321056514377	0.15088945199572	-5.80997
HOXB7	NA	0.433569431120497		2.58436800578801	3.30283185982147	0.00103085837407119	0.0113125998191702	-2.71357
IGF2BP1	NA	0.43327815931415		0.514022372252677	4.65210165068198	4.28829262840031e-06	0.000131761893045532	2.47843887158646
PRELP	NA	-0.433056		3.56610250853319	-3.87945	0.000119782040919415	0.00204303329494699	-0.696515
RFC5	NA	0.432893146769723		2.55244772541328	8.34956953085175	7.89816069070917e-16	3.50253955884106e-13	24.4093598992338
SNHG1	NA	0.43284644937576		3.20819403496788	6.01344471683661	3.67500244448103e-09	3.08887334173749e-07	9.32258820728673
CCNJL	NA	-0.432825		2.40104917252677	-5.25935	2.20844914413919e-07	1.08279605562151e-05	5.33997194236334
STEAP2	NA	0.432332698058924		2.20294082399786	4.38628652822378	1.42720430447376e-05	0.000357095530901257	1.32628125480658
FKBP10	NA	0.432135958058372		4.73742812850107	3.54689448279151	0.000429290320557883	0.00565008815256514	-1.89724
EME1	NA	0.43203931549596		0.964279587873662	8.96813543953466	7.38571591710068e-18	5.35230222753403e-15	29.027012688338
STAC	NA	-0.431449		1.23037492806424	-5.61027	3.47147181811997e-08	2.17374859135891e-06	7.13546318886772
CD3D	NA	0.431127760562944		3.56317988373448	4.08997500193222	5.08329199811422e-05	0.00101672683842457	0.11569014145185
SNX25	NA	-0.431069		2.85958102259529	-5.64204	2.92191314232558e-08	1.87009148943586e-06	7.30302711140529
LRP4	NA	0.430686603884763		1.17611082383298	5.07928181272978	5.49207771960217e-07	2.34454904029913e-05	4.45861983179431
AC010789.1	NA	0.430535492310268		0.930353177817987	4.01903417895762	6.81422545337818e-05	0.00129743201967813	-0.162472
B3GNT7	NA	-0.429604		4.2012981435803	-3.01814	0.00268280185802413	0.0241111339399918	-3.59549
TPT1	NA	-0.429583		7.63541524919272	-6.28003	7.77137135652605e-10	8.10185914895094e-08	10.8400000545869
GREM1	NA	0.429225792875936		1.92461017393576	3.57416589824251	0.000388015270283958	0.00522251855523305	-1.8026
FBXO5	NA	0.428968934108511		1.74001272570664	7.80919900407978	3.84506331834764e-14	1.20893673348937e-11	20.5764439081405
AC104031.1	NA	-0.428472		1.00579655327195	-4.45563	1.04889739764066e-05	0.000278630661409917	1.62086389674842
PTPRE	NA	-0.428252		2.71856731948608	-5.92092	6.22203401741285e-09	4.89719403246015e-07	8.80906990605575
RPL10P9	NA	-0.428147		3.11056134336617	-2.5053	0.0125753433228066	0.077574712095345	-4.99055
APOE	NA	0.428102285306934		6.77182944033833	3.28325775848188	0.00110341625024468	0.0119434257294243	-2.77664
TMEM243	NA	-0.428037		3.0620364660364	-5.92206	6.18174726926057e-09	4.87840836292882e-07	8.81540271291195
PSPHP1	NA	0.4274982453423		2.18711455756531	1.68474858487792	0.0927072718550462	0.308393590426983	-6.69509
SMOC2	NA	-0.427233		2.60732847352891	-4.03891	6.27971079537501e-05	0.0012080464043521	-0.0849809
FABP3	NA	-0.427193		3.15607090679657	-3.12623	0.00188138262405338	0.0182241271056172	-3.2696
AL121949.3	NA	0.427148694309345		1.05317588247537	4.29892920604242	2.09159344629831e-05	0.000493609408073195	0.961244642062789
FKBP4	NA	0.42591648198197		4.15321378204283	5.78434753793378	1.3371706352981e-08	9.47080188700292e-07	8.06367563931498
PKP2	NA	0.425652221022223		1.53993263967666	4.00182276675998	7.31162097084617e-05	0.00137757059153951	-0.229274
OAS1	NA	0.425638767406988		3.85277864661884	4.16207185861413	3.75745115153548e-05	0.000792907589591066	0.403022182804014
TMC5	NA	-0.425431		4.05749968009636	-3.78802	0.00017175830266304	0.00271306894669019	-1.03671
CTSG	NA	-0.425018		0.806684200254818	-6.18653	1.34842530359094e-09	1.30929453007497e-07	10.3014429724447
NUP155	NA	0.424841202582773		2.83951374735332	6.8777127809852	1.96717151407125e-11	3.05214621546135e-09	14.4412835128868
AC012213.4	NA	0.424771755856714		0.415281176830835	5.99144286108006	4.16766220313971e-09	3.44449455854484e-07	9.19986310942589
C4B	NA	-0.424716		1.73029404611563	-4.56714	6.33857683135801e-06	0.00018222718414447	2.10342029038608
CLTRN	NA	-0.424601		1.20030869963383	-4.15696	3.83941726916682e-05	0.000805058333814288	0.382490092615278
TRAC	NA	0.424582479670081		4.86305989940685	3.88641592678585	0.00011650235302324	0.00199779885928879	-0.670276
KNL1	NA	0.424404022425229		1.01789526217345	8.40379317888244	5.29337136336679e-16	2.40117022821914e-13	24.8045274661602
IGHV1-2	NA	0.424284783700368		6.0326263029379	2.05986537810293	0.0399667354126571	0.176133438531722	-5.99718
ARHGDIB	NA	-0.424205		6.82687103820771	-5.24254	2.40711318552106e-07	1.16672344156936e-05	5.2565570260086
TPPP	NA	-0.423884		1.76097956641328	-4.49004	8.9890438485463e-06	0.000244469080849435	1.76861113862936
FCGR3A	NA	0.423868603634207		5.00868703437045	3.68211772237207	0.000258420975615343	0.00377957372753289	-1.42123
CRY2	NA	-0.423856		3.06939138498073	-6.93022	1.40655013435696e-11	2.28510082613894e-09	14.7705159888791
RND3	NA	0.423228844383197		3.21940544945182	4.23306433908719	2.77830002629573e-05	0.000620901469584797	0.690503808988463
SPHK1	NA	0.423165916866188		2.06087629391435	4.8904297101284	1.38792912030241e-06	5.17092790249844e-05	3.56384770677905
ECM1	NA	-0.423074		3.87768184833833	-3.0048	0.00280096109474328	0.0249093552969207	-3.63496
CHST11	NA	0.423001179133538		2.83509529451606	5.57470814556756	4.20623021803303e-08	2.56360025103995e-06	6.94885732937276
LTBP2	NA	-0.422469		4.40736790629122	-4.14551	4.02911368938357e-05	0.00083744684112602	0.336613936054778
SCGB2A1	NA	-0.422461		1.4224046151242	-2.82092	0.00499321841640133	0.0389035021864734	-4.16162
PRKDC	NA	0.422003618036153		3.95234935547537	5.76698807683484	1.47220595196219e-08	1.03391636008332e-06	7.97000456687486
CHML	NA	0.421967740869405		2.57350599340257	4.92148494125252	1.19406979095054e-06	4.55725133316922e-05	3.70889044893102
IGHV3-53	NA	0.421467034419385		3.78588879740257	2.49786017416861	0.0128385594836014	0.0786270801559856	-5.00893
FAAH	NA	-0.421385		3.23190223414775	-5.59455	3.77947225087122e-08	2.32978588211381e-06	7.05283246519366
H2BC11	NA	0.421265999093484		1.36692462905567	4.41458443177501	1.25926602613071e-05	0.000322545794555134	1.44597857094543
DBF4	NA	0.42115513906916		2.04402652403426	7.52957642619054	2.66274259961205e-13	6.38027484836075e-11	18.6703298320117
IGLV3-21	NA	0.421136810098581		7.01799165900214	2.03855256139597	0.0420591828894531	0.182605748814412	-6.04052
STC2	NA	0.42070934339014		1.77311043737901	4.23888781885936	2.70982707290522e-05	0.000608114667599396	0.714285668974041
OGN	NA	-0.420676		0.977509229665953	-5.11212	4.66042711161753e-07	2.04233938555133e-05	4.61732701627782
POLQ	NA	0.42018337577749		0.747079076798715	9.28742858795558	6.05752727737766e-19	5.537884629706e-16	31.5016943718377
SMC4	NA	0.420177753283514		2.79995956737902	5.94089630162061	5.55643327845495e-09	4.44395008262325e-07	8.91937840261486
LINC02864	NA	0.420026524936801		0.710376130541756	4.92620289900325	1.16700689190704e-06	4.47696691702283e-05	3.73099796355562
NCAPD3	NA	0.419937508984856		2.01159166242184	8.13207438359584	3.85934919752852e-15	1.42445942058345e-12	22.8434416639817
AC133963.1	NA	-0.419536		0.689178367946467	-5.72404	1.86591231611086e-08	1.26961237089724e-06	7.73932419037741
SOD2	NA	0.419503649562471		4.60638799813919	5.21234368105537	2.80846302028066e-07	1.33192423397572e-05	5.10726379307671
ABCC6	NA	-0.419458		1.85779571312848	-5.28439	1.94163346790903e-07	9.66328535988492e-06	5.46469333780962
C9orf135	NA	-0.419212		0.975854820618844	-3.71492	0.000227945813890351	0.00341970513623333	-1.30325
CKAP2	NA	0.419109711733083		2.78121758049465	6.54511110613484	1.57213462890569e-10	2.0009271286835e-08	12.4036736860326
EDA2R	NA	-0.419029		0.823928055920771	-6.6143	1.02709575392585e-10	1.36847843231592e-08	12.8206802069312
COL17A1	NA	-0.418953		2.09223083362955	-2.55413	0.0109626577252007	0.0700629138161243	-4.86853
CA12	NA	0.418579930784944		2.15698674911349	2.74635439933954	0.00625964508471487	0.0461844012602483	-4.36605
MYBPH	NA	-0.418464		0.908008406595289	-3.81152	0.000156666568354922	0.00252707767587483	-0.949984
ERCC6L	NA	0.418456131697423		1.05090667700428	7.93537697957069	1.57855632784438e-14	5.18254868650964e-12	21.4540609249916
PALM3	NA	-0.418356		1.90074498080514	-3.64469	0.000297866768540589	0.00422545592116399	-1.55467
FAM167A	NA	-0.4182		1.50983772543683	-4.44943	1.07839120404724e-05	0.000284431064843777	1.59432371173112
FMO2	NA	-0.418105		2.20936206891863	-4.45091	1.07128620923614e-05	0.000283059634049127	1.60064994086577
AC141557.1	NA	0.417962604509141		1.01635874456745	4.98163466080959	8.90229800744411e-07	3.52673437862906e-05	3.99216896648043
DSN1	NA	0.417726440407006		3.30087831662955	7.01977745359843	7.90128432052245e-12	1.37288280544657e-09	15.336732290631
C11orf96	NA	-0.417452		3.16822899274304	-4.09673	4.94239487008975e-05	0.000993561815832928	0.142394914288596
CST2	NA	-0.417451		1.57984825589936	-3.61569	0.000332244908130919	0.00460646790032005	-1.65716
IGHV2-70	NA	0.417389534545741		3.97529078705782	2.15996189835337	0.0312853714383919	0.14820646622728	-5.78773
IGKV2-30	NA	0.417106166332504		4.51909685688651	2.29515719690225	0.0221680108996156	0.116504101857147	-5.48938
IGLV3-25	NA	0.416335451823837		6.8352721298651	2.05366124566277	0.0405665010916932	0.178010911303557	-6.00984
RFTN1	NA	-0.416067		3.6675740989015	-4.82897	1.86490584306671e-06	6.60036717203074e-05	3.27924663949851
H2BC21	NA	0.415585479054641		3.66326802462313	3.7770421619299	0.000179268718439499	0.0028120701180561	-1.07705
HNMT	NA	-0.41557		3.51670956558672	-5.50343	6.16143173395668e-08	3.56516669340257e-06	6.57801560438283
KIF18A	NA	0.415244187956474		1.38771483225054	7.64319610191321	1.22064770634755e-13	3.15372910008681e-11	19.4383400269949
SPARCL1	NA	-0.415147		5.35656085998929	-4.36966	1.53566611909016e-05	0.000380544478043785	1.25627730481731
ERICH2	NA	-0.415141		2.17989024210278	-4.39431	1.37751613161666e-05	0.000347737971984657	1.36015595477348
IGHV3-43	NA	0.415110353581304		3.38413146372163	2.37259459600531	0.0180690262389443	0.100433431411751	-5.31051
GPIHBP1	NA	-0.415046		1.13535144296788	-4.90992	1.26300752732993e-06	4.78044326777414e-05	3.65477027054277
RSPO3	NA	0.414878836608646		0.786016938334047	4.37724316524469	1.48524951869318e-05	0.000369750596559796	1.28817812187432
IGKV3-11	NA	0.414584879483636		7.2972447255803	2.23638391832559	0.0257995371080799	0.129792727151248	-5.62126
A2M	NA	-0.413907		6.97760159059529	-3.77306	0.000182066162285359	0.0028478809233075	-1.09165
CCDC34	NA	0.413807223538717		2.30999999229336	6.07009247439381	2.65367238561216e-09	2.34660458099132e-07	9.64033557293081
RASL11A	NA	-0.413508		2.08681778140257	-4.63734	4.59155027698176e-06	0.000139066403496108	2.41282514933361
SLC27A3	NA	-0.413467		2.78690222839615	-6.14816	1.68743749829941e-09	1.59927090747917e-07	10.0823713103609
SGO1	NA	0.412830606668647		0.900254430190578	8.6261288485226	1.00651552690533e-16	5.53807209915021e-14	26.444412243985
PFKP	NA	0.412791047213448		4.01396856524625	3.96414083907315	8.52350467277613e-05	0.00155606986689723	-0.374594
MARS1	NA	0.4127269886763		4.13911451246467	7.87546922353476	2.41213529891089e-14	7.74803935148545e-12	21.0360378967541
NUP107	NA	0.412632405833822		2.7281371046424	7.38992213067656	6.86208612750588e-13	1.47418357025981e-10	17.7387026126154
ATAD3C	NA	-0.412468		1.8759652408394	-4.86481	1.57041178770516e-06	5.7251625811406e-05	3.44480659465908
BTBD9	NA	-0.412149		2.79198036962955	-5.64037	2.94863589769537e-08	1.88205950144629e-06	7.29417405730639
CHAF1A	NA	0.411836991598409		2.31671020625054	7.33683903973097	9.79941634607858e-13	2.07231500693727e-10	17.3881984578319
STEAP3	NA	-0.411455		4.03786922651178	-4.76594	2.5166475016931e-06	8.45388700625272e-05	2.99074942863599
TRBC1	NA	0.411391255314332		4.01596401668094	3.69968058411412	0.000241655346575918	0.00358107913090457	-1.35818
PAICS	NA	0.411108724779176		4.24340253005782	6.85726030919714	2.24055543891371e-11	3.44038156077541e-09	14.313596597566
CALCA	NA	0.411087366581657		1.28352262798073	1.57036763442014	0.117008971886551	0.355962580297173	-6.88043
CGNL1	NA	-0.410772		2.23952972098715	-5.3331	1.50921968203865e-07	7.83265243541177e-06	5.70883003818057
RNF145	NA	-0.410644		5.43173	-4.99409	8.37390503263639e-07	3.34866038128792e-05	4.05122762351135
CTSL	NA	0.410494151812641		4.72213494337687	4.70078151902981	3.41882124696727e-06	0.000108771567874491	2.69613919034599
TNS2	NA	-0.410364		3.25903140468308	-5.63407	3.0513328283339e-08	1.93513769467357e-06	7.26088344685701
EPHX3	NA	-0.410224		3.04426943364668	-3.52885	0.00045881882738589	0.00595172451398802	-1.95948
CA10	NA	-0.410191		0.42640489930621	-5.31782	1.63366037999816e-07	8.35444358184257e-06	5.63203809454334
NKX2-1-AS1	NA	-0.409856		2.40866521629979	-3.80715	0.000159376817144816	0.00256314153775739	-0.966163
ZNF367	NA	0.409711984870091		1.43631757111777	7.20372204420963	2.3742077556504e-12	4.64095137078188e-10	16.5180714535221
KLF15	NA	-0.409194		1.64035622987152	-4.18493	3.41092049479359e-05	0.000733286200364459	0.495111465312474
SMIM6	NA	-0.409139		1.84387329843897	-4.41236	1.2717573475877e-05	0.000325324617404442	1.43653855707439
HNRNPA1P27	NA	-0.409015		1.51497505305353	-3.61087	0.000338317759013789	0.00467213444379163	-1.67415
SLC40A1	NA	-0.408629		5.29600047137902	-3.76476	0.00018804031965474	0.00291756145707487	-1.12207
SLC7A11	NA	0.408409879133008		1.84422037631263	3.21182663866107	0.0014103064642582	0.0144667791009977	-3.00376
IGHV5-51	NA	0.408316860123183		7.00179349198287	2.00900992183165	0.0451128659594467	0.191580572198539	-6.09986
CENPK	NA	0.408299641361166		1.3563581943212	6.75552501382957	4.2610435210384e-11	6.13095036789796e-09	13.6830772060867
AC084375.1	NA	-0.408064		1.04442924993362	-4.03171	6.46865530015206e-05	0.00123838071055488	-0.113106
PGAM5	NA	0.407442294928857		3.86304368985011	7.26006176382261	1.63499362769244e-12	3.26033091718106e-10	16.8847912076467
ISM1	NA	-0.407354		1.73408542932976	-4.61291	5.13916049492855e-06	0.000152829904758018	2.30466555292453
ATP8A1	NA	-0.407112		2.32600932454818	-4.43967	1.12637095483009e-05	0.00029438201337039	1.55266817200649
KCNMB4	NA	0.406663178365109		1.7571496539743	3.71868990832837	0.000224665183560934	0.00338415814142584	-1.28961
B4GALNT3	NA	-0.40659		3.22097443294433	-3.80355	0.000161643385330428	0.00259135654976224	-0.979482
CDCA7	NA	0.406411829092972		2.70722080674518	3.83185105581697	0.000144633276093755	0.00236964097011175	-0.874573
IGHV1-46	NA	0.406398891662408		5.15571474875375	2.14185769314617	0.0327231973925321	0.152920987877778	-5.82633
GPC3	NA	-0.406077		2.90198558177302	-3.07794	0.00220738971131406	0.0206765331344777	-3.41657
SGMS2	NA	-0.406049		3.13760016928908	-5.40723	1.02483302928066e-07	5.59739686874759e-06	6.0841680888005
SULT1C2	NA	-0.405795		1.38333990337473	-4.08672	5.15251019635003e-05	0.00102852158470174	0.102842378544828
RAI2	NA	-0.405758		2.10987037586938	-5.79499	1.26043836939989e-08	9.06180210727624e-07	8.12122211327018
CDCA4	NA	0.405664919420304		2.86413450733833	5.75598533298276	1.56457956664487e-08	1.08868356168975e-06	7.9107604505319
IL18BP	NA	0.405638762629007		2.66722402550535	5.87329617784676	8.13766865171835e-09	6.19171346939451e-07	8.54745632555254
OLFM1	NA	-0.405494		1.29480185462098	-4.90017	1.32408954713103e-06	4.95795193753714e-05	3.60923760327934
SNTN	NA	-0.405229		0.760211488443255	-5.01546	7.53733013260919e-07	3.05107837738534e-05	4.15283841656842
IGHV3-64	NA	0.405206024673317		2.3190491195182	2.35347916885452	0.0190135390123912	0.104137487326439	-5.3552
TMPRSS6	NA	-0.405045		1.38797291702141	-3.1733	0.00160694847707442	0.0160489590422975	-3.12429
UBE2L6	NA	0.404585021552387		5.59954101565096	4.95556017925057	1.0114457747377e-06	3.93867324495499e-05	3.8689895298531
SPTLC3	NA	-0.404511		1.41184186066167	-5.28449	1.94063955333201e-07	9.66328535988492e-06	5.4651893738379
ICAM1	NA	-0.403709		5.97230101319058	-3.3228	0.000961428388767977	0.0107055776914211	-2.64887
IGHV1-3	NA	0.403638468855031		5.24770751655032	1.57659819337617	0.115567241692527	0.353228462624048	-6.87067
RHOXF1-AS1	NA	-0.403207		0.833369052182013	-5.04346	6.56276434229777e-07	2.7329061547071e-05	4.28654816633357
NSD2	NA	0.403154790091247		2.46129584491649	7.21747460704766	2.16801685936831e-12	4.28014065950506e-10	16.6073776141813
FOLR2	NA	-0.403081		3.61538007671734	-3.54433	0.000433381985187329	0.00568882065115349	-1.90612
IGHV3-74	NA	0.402975770775449		5.18099961129122	2.23513159449191	0.0258822275468381	0.130142620557058	-5.62403
IGLV3-19	NA	0.402631956189594		7.11968113810278	1.93228968493972	0.0539300967064866	0.2163027852785	-6.24999
CCDC58	NA	0.402534644354436		3.16862645074518	7.41992979706007	5.60540059953875e-13	1.2336863897296e-10	17.9377241855667
HSPD1	NA	0.402533492647857		5.53297182288223	6.8338469704673	2.59949919014227e-11	3.92062537753843e-09	14.1678059173276
MASTL	NA	0.402033571008886		2.09166211636403	8.32804358293372	9.2533079673309e-16	4.07310053815312e-13	24.2530086993938
SYT1	NA	0.401818018924758		1.04056372201927	4.21485811344178	3.00317529757856e-05	0.000664559936283446	0.616348726568564
MARCKS	NA	0.401603176409553		5.23654209827195	5.33115730677273	1.52452828031875e-07	7.89830588750318e-06	5.69904761935484
TNFSF10	NA	-0.401599		5.10238743974304	-3.68688	0.000253771620498998	0.00372809017961247	-1.40417
DLL3	NA	0.40139098981156		0.718498618092077	3.77879951280981	0.000178046094068843	0.00279825736417534	-1.0706
MAGEA1	NA	0.401211523056765		0.47757628609636	3.33618142011301	0.000917352995003875	0.0102898784194858	-2.60529
GALNT5	NA	-0.400957		2.05541415107923	-4.05397	5.90163013195843e-05	0.0011513410011868	-0.0260521
RNF213	NA	0.399888810736733		3.76725585433405	5.27637251713909	2.02345629272116e-07	1.00034830897389e-05	5.4247068794322
SESN3	NA	-0.399667		2.71070697047966	-4.60016	5.44935204216127e-06	0.000160149503339956	2.24842316676294
BRIX1	NA	0.398994624986349		3.25952347289507	6.92026345456019	1.49916374167159e-11	2.40406505073612e-09	14.7079244450387
ENPP5	NA	-0.398981		2.8617638237773	-4.55768	6.61791477247641e-06	0.000188705838502706	2.06206519601624
CCL22	NA	-0.398822		2.23803844707495	-3.65709	0.000284210852755725	0.0040755177881651	-1.5106
IVL	NA	-0.398792		1.31745616376017	-2.53354	0.0116187998124906	0.0731858766225823	-4.92027
PRSS2	NA	-0.398475		1.48418115622912	-2.15143	0.0319561284016915	0.150412750427098	-5.80596
CTSD	NA	-0.398019		6.93879722853319	-4.8722	1.51552653425583e-06	5.56604751369705e-05	3.47908566853028
AUTS2	NA	-0.39784		1.74709896959315	-4.75731	2.62132519115055e-06	8.74353822270256e-05	2.9515439658823
TRIM31	NA	0.397560983646188		1.17677922803212	3.63640505567002	0.000307333206390364	0.00433079640894972	-1.58403
ALYREF	NA	0.397518718537389		5.26520787824839	6.03230123469754	3.29841008325711e-09	2.81615978142918e-07	9.42807506084533
MCM3	NA	0.39736127952825		4.85883311978373	6.3798486360079	4.28397117095804e-10	4.85821952028646e-08	11.4224393672678
STK32A	NA	-0.397053		1.8356349354561	-4.45774	1.03906957633832e-05	0.000276886414817617	1.62987424570847
VRK1	NA	0.397046384742775		2.60002527833405	7.09108193603785	4.97177591698022e-12	9.00740280764124e-10	15.791750976783
TSPAN33	NA	0.396936784088131		2.38378827616702	5.22886050560186	2.58154286372216e-07	1.24014230504305e-05	5.18882151597756
TICRR	NA	0.396872656202071		0.708223475263383	9.53185436736059	8.586708968964e-20	1.08565232717386e-16	33.4362110187272
ANOS1	NA	-0.396785		2.25800541737045	-4.06246	5.69797948586144e-05	0.0011185884802373	0.00728332425106792
IGHJ5	NA	0.396515842071754		2.95412494615203	2.42750746177595	0.0155812030595277	0.0902610070783168	-5.18017
ERN2	NA	-0.396258		1.51171179547966	-2.60731	0.00941870582829908	0.0627322545551271	-4.73307
IL6ST	NA	-0.396235		4.42182978122484	-5.70885	2.02835024311254e-08	1.36530632213185e-06	7.65809509511398
MICAL2	NA	-0.396066		2.76360096453105	-5.11102	4.68620651196447e-07	2.05061219268761e-05	4.61199414651493
MVP	NA	-0.395969		5.8932055981242	-5.22363	2.65143178370247e-07	1.267567838413e-05	5.1629608778666
APOL2	NA	0.395967211463347		4.09728772795289	5.82624737295989	1.05905694117448e-08	7.78878708816243e-07	8.29076912353038
ZDHHC1	NA	-0.395649		2.4074940262591	-6.84211	2.4667826727115e-11	3.74900494995417e-09	14.2192188122414
CENPO	NA	0.395362501440822		1.44427654781585	9.03807796110347	4.2921558660723e-18	3.26996243827539e-15	29.5639302864052
MYOZ1	NA	-0.395343		1.11258248142827	-5.2901	1.88527113228594e-07	9.43810882602862e-06	5.4932322263209
NDC1	NA	0.39532316105345		3.13836321882869	6.94880707105342	1.24847917498954e-11	2.06656341210525e-09	14.8875404969923
LINC02489	NA	-0.395153		1.4440633216167	-3.30716	0.00101541601638507	0.0111885928718091	-2.69957
AGMAT	NA	0.395095292526773		1.10775601959743	7.43044327407952	5.22112538826999e-13	1.16639156042314e-10	18.0076037451794
ATOH8	NA	-0.394757		1.74431898843897	-3.33194	0.00093112570407507	0.010422153670928	-2.61913
HDGF	NA	0.394490801916519		6.84771082273019	7.42241778618877	5.51202047991012e-13	1.22218770521708e-10	17.9542539727436
ARID3A	NA	0.394461778569378		1.85130813077944	6.06295490166665	2.7651820264812e-09	2.4058298205215e-07	9.60015956732693
KRT15	NA	-0.394332		2.51231951910921	-2.75069	0.00617880826552412	0.0457894566065146	-4.35432
TUBA1C	NA	0.39428167897854		4.33737289406638	5.9360185024925	5.71220970011789e-09	4.55627314389001e-07	8.89241924578952
HSPA1B	NA	0.393871479455826		5.01644921488437	5.12094064430624	4.45880055016337e-07	1.97289474231503e-05	4.66008625495117
ZBTB18	NA	-0.393823		3.66654337158672	-4.52869	7.54948672860306e-06	0.0002113145074708	1.93581614365745
LCK	NA	0.393823048876095		2.35525179304497	4.70070009635746	3.42012285590991e-06	0.000108771567874491	2.69577334027026
CD164L2	NA	-0.39367		1.34965965445182	-4.60573	5.31154361881147e-06	0.000157172946811692	2.27300246145269
CD74	NA	-0.39348		9.35445510335118	-3.33707	0.00091450695133985	0.0102709622144055	-2.6024
RANBP1	NA	0.393351760772803		3.88072432546253	6.93832220680135	1.33536958465083e-11	2.19207188393068e-09	14.8214927252312
EMB	NA	-0.393069		4.11798856878587	-3.69207	0.000248787882376955	0.00367212397475613	-1.38553
GMNN	NA	0.393033517101151		3.07640494247323	5.92716762691482	6.00582409798468e-09	4.75853454931522e-07	8.84354984084912
FILIP1L	NA	-0.392835		3.1011361012334	-4.49312	8.86551134579319e-06	0.000241773357600925	1.78186426579882
VWA5A	NA	-0.392341		2.93677550916702	-5.14007	4.05000016674654e-07	1.82877819079594e-05	4.75307346279509
ARTN	NA	0.392259290066689		0.812028880334047	5.64560560649212	2.86585828587133e-08	1.84108932734722e-06	7.32186421062965
SEC14L6	NA	-0.3922		1.29148199893576	-4.39859	1.35172705457473e-05	0.000342391425793046	1.37822452680068
SNRPA1	NA	0.391721214143816		3.27290474065096	8.41852080308153	4.74668544572876e-16	2.16974643020758e-13	24.9121839125388
TYMS	NA	0.391565028656348		1.6681655655546	6.70709887763759	5.77098915205436e-11	8.14573062640566e-09	13.3856676786584
SLC7A1	NA	0.391142253522653		2.93619409775161	5.70624448792608	2.05761399089297e-08	1.38316350446634e-06	7.64415697794546
CD2	NA	0.391116512352478		3.57322560237259	3.75643574553237	0.000194208578829097	0.00299624248710491	-1.15247
PYROXD2	NA	-0.391081		2.04460021832762	-5.34282	1.43492287667157e-07	7.5126746276063e-06	5.75776493321976
FAXDC2	NA	-0.391074		2.5404331030364	-3.30008	0.00104077874734274	0.0113899146007542	-2.72245
CST5	NA	-0.391057		0.523859880438972	-6.64971	8.24915289939846e-11	1.11917274404989e-08	13.0354835164938
ESYT3	NA	-0.39088		1.39999614505996	-5.01382	7.598626168476e-07	3.07379687839018e-05	4.14501817063544
GRAMD2A	NA	-0.39071		2.16423400253533	-4.14597	4.02142151118337e-05	0.000836433153239625	0.33843158222729
AP000357.2	NA	-0.390665		0.764117805261242	-4.44754	1.08750450817545e-05	0.00028619959208954	1.58627029228941
CENPN	NA	0.390431934895846		1.55529671449465	7.48363438225785	3.64097085421406e-13	8.48474713885554e-11	18.3623401727305
SPATS2	NA	0.390426453037994		2.63371022552248	8.13393748358824	3.80774388585865e-15	1.4141960792079e-12	22.8567243297742
ICAM5	NA	-0.390341		1.5868457109015	-4.12267	4.43460956487668e-05	0.000907133352093741	0.245427600461847
HSPB7	NA	-0.39034		1.18382058077516	-6.25689	8.91281336280308e-10	9.11592119227556e-08	10.7060357383879
ACOX2	NA	-0.390095		2.14514096377516	-5.10193	4.90461249997774e-07	2.12428347812447e-05	4.56795913016599
EVA1C	NA	-0.389919		2.56215895077516	-4.40633	1.30617526049417e-05	0.000333268178100495	1.41100202238262
LDHB	NA	0.389644044689773		2.51215192810278	4.78709327129674	2.27664484231219e-06	7.76175232986574e-05	3.08719189714486
RSPH1	NA	-0.389241		1.4322278720257	-4.04926	6.01750824306305e-05	0.00116843312571576	-0.0445074
CD3E	NA	0.38923327667932		3.15319579484797	3.94776901190342	9.10734766866079e-05	0.00163750386645234	-0.437331
ANKRD44-AS1	NA	-0.38903		0.806008595518201	-4.72043	3.1182589699454e-06	0.000100925610582808	2.78459705047853
TDG	NA	0.389014560023321		2.66832496657602	7.65712424905803	1.1086775657287e-13	2.94116319936886e-11	19.5331028191553
FGFR2	NA	-0.388917		1.86886115581799	-4.32594	1.8597054380539e-05	0.000447054781291631	1.07340642038549
ARSL	NA	-0.388785		2.77566878608994	-2.50991	0.0124142908949045	0.0767644976211033	-4.97911
LRIG3	NA	-0.388783		3.27591622486724	-3.55069	0.000423315135314785	0.00559125996909219	-1.88413
H2AX	NA	0.388444989245854		4.80907398358244	5.26542672675039	2.14059600757706e-07	1.05300312213791e-05	5.37019581986802
PPP1R14C	NA	-0.388067		2.77945316498501	-2.9629	0.00320367160605906	0.0276426574006757	-3.75779
FER1L4	NA	0.388005302289651		1.29082401829979	4.30406070778102	2.04552127911886e-05	0.000483889556092195	0.982500127997653
SRGAP3-AS2	NA	-0.38792		0.7223583315803	-3.89575	0.000112242836287313	0.00193724028566288	-0.635064
HOXD1	NA	-0.387844		0.801498554558887	-4.75714	2.62347345366833e-06	8.74353822270256e-05	2.95075591658915
USP27X	NA	-0.387841		2.08168502319058	-4.73897	2.85808606046368e-06	9.3885520208399e-05	2.86837131527458
HIGD1B	NA	-0.387524		1.51015856167024	-5.6916	2.22960345931587e-08	1.47049895634169e-06	7.56605074615295
TST	NA	-0.387468		4.67338704496146	-4.29299	2.14613396030259e-05	0.000504277834942749	0.936682072084791
THBD	NA	-0.387377		3.27219781605782	-4.20875	3.08248137143549e-05	0.000678419900059935	0.591521364152145
C19orf48	NA	0.387306215046685		3.83921362652677	5.50362212070101	6.15517970127563e-08	3.56516669340257e-06	6.57900147588266
AOC1	NA	-0.387035		2.32031747185653	-2.08754	0.0373828191047073	0.168048766357374	-5.94026
IGHV3-11	NA	0.386920020088732		5.70577228260171	1.98970914464317	0.0472075465006438	0.198032898741675	-6.13817
PON3	NA	-0.386252		3.27371765410707	-3.05097	0.00241129260089018	0.0221774727620025	-3.49768
AP005233.2	NA	0.386158101560159		1.03374646973662	3.41296349778629	0.000698715755150538	0.00830575815844481	-2.35206
SYTL1	NA	-0.386055		3.12401623502141	-4.55423	6.72279963988785e-06	0.000191054828216497	2.04698824184776
LYPD6B	NA	0.38591038287521		1.13524611177088	3.83851307022178	0.000140883132484794	0.00232099785549665	-0.849775
C1QTNF7	NA	-0.385688		0.650247785404711	-7.89317	2.12863952160446e-14	6.9121461711379e-12	21.1592945528685
PAM	NA	-0.385571		4.79616174678373	-5.19426	3.079112302807e-07	1.44528569890998e-05	5.01821851344122
MTURN	NA	-0.385501		2.54197464868737	-4.85182	1.67152675146038e-06	6.0345568456125e-05	3.38468890207145
KIF3C	NA	0.385400294955513		1.94854928547323	4.65587332332849	4.21396014989998e-06	0.000129813565550885	2.49523235290363
STRIP2	NA	0.385007190169588		1.32538840019272	4.17598729427366	3.54274237579781e-05	0.000754566032040892	0.459016980082811
LY86	NA	-0.384837		2.96575327356745	-4.13865	4.14712566488794e-05	0.000857702154239642	0.30915700232204
CENPH	NA	0.384794731768428		2.28455962776874	6.2005421050375	1.2420942583246e-09	1.22404990392506e-07	10.3816921268307
EPHX1	NA	-0.384593		6.78892674433833	-3.12629	0.00188101958387874	0.0182241271056172	-3.26942
FBXO45	NA	0.384542784626064		2.38293361721199	7.31366585952164	1.14416225405589e-12	2.38563851877254e-10	17.2358152808963
MYO7A	NA	0.384481649254228		1.43643248911135	7.30613685711749	1.2031356535295e-12	2.49982982780899e-10	17.1863880849714
KRT6A	NA	0.384184262601034		2.05088040448822	1.66691700174264	0.096203449442356	0.31546254540377	-6.72483
PXMP4	NA	-0.384009		2.84039985485011	-4.34124	1.73949041597832e-05	0.000422252771564934	1.13721870487359
MS4A2	NA	-0.383959		0.892381772182013	-6.12505	1.93031449482508e-09	1.78116472888953e-07	9.95104913286142
OLR1	NA	-0.383815		3.20429792649679	-3.22562	0.00134550854768905	0.0139489706800199	-2.96028
ENC1	NA	-0.383265		3.55892538170236	-4.64461	4.43966571782288e-06	0.000135363107037407	2.44512503160298
FRZB	NA	-0.383095		2.62086423870021	-4.06745	5.58159923074501e-05	0.00109920246944605	0.0268757960512236
PRTFDC1	NA	0.382998089141502		2.28355418361456	5.01301205720524	7.62897193586071e-07	3.08397298174549e-05	4.14116998766578
AC244102.4	NA	0.382750032518536		0.473923652616702	4.14243097095722	4.08168593991708e-05	0.000846892825745924	0.324283836111842
GNPNAT1	NA	0.382713339932586		2.70144667386938	5.58612647572097	3.95522972466583e-08	2.42055171121053e-06	7.00865339052754
TIGIT	NA	0.382697646222314		1.28805229431906	5.94548283604324	5.41374520680532e-09	4.3473837185027e-07	8.94474511519314
EDNRB	NA	-0.382331		1.73821707430835	-4.74353	2.79742017672166e-06	9.24035000453074e-05	2.8890050286613
LIPH	NA	-0.382124		3.83626781812634	-3.07416	0.00223494597502562	0.0208885545171316	-3.42796
GALNT17	NA	-0.381883		0.900015580640257	-5.53706	5.14850939115029e-08	3.05029932262926e-06	6.75245557188436
TUBB2B	NA	0.381833005686107		1.7821236136424	2.35491843591582	0.0189409449608228	0.103909408544307	-5.35185
XKRX	NA	-0.381663		2.06502966579872	-3.16262	0.00166572011606911	0.0165000420365545	-3.15742
CGAS	NA	0.381400156180947		2.06028910153319	6.51991574069259	1.83413794104008e-10	2.28494366893849e-08	12.2527260865426
PRSS8	NA	-0.381341		5.79110222341328	-3.84628	0.000136626562961906	0.00226468532146397	-0.82081
RORC	NA	-0.381146		3.1360924486531	-3.78456	0.000174092542046064	0.00274410483250539	-1.04944
POLE	NA	0.381078333348163		1.84740816718201	7.27798788026296	1.45133783804763e-12	2.94349145693318e-10	17.0019510550617
CLEC5A	NA	-0.381021		1.56886258035332	-4.59348	5.61882471161096e-06	0.000164498526543757	2.21903780028423
FAM107A	NA	-0.381001		1.34298629059957	-4.35653	1.62684508332258e-05	0.000399643002196615	1.20116828806219
PRIM1	NA	0.38092533482786		1.3894679163469	7.16154259891167	3.13452940452628e-12	5.95099921196709e-10	16.2450172160185
TARS1	NA	0.380893447199973		4.70236632738544	6.06522230665149	2.72927142589742e-09	2.39790458209573e-07	9.61291797625688
EHF	NA	-0.38057		4.53040830796788	-3.66303	0.000277883824380822	0.00400229658652948	-1.48946
SLC47A1	NA	-0.380375		1.45020455405567	-4.26213	2.45224838862616e-05	0.000560040000944354	0.809500860178909
SHC3	NA	-0.380215		0.885832581546038	-6.81076	3.0084455053188e-11	4.49180567105689e-09	14.0244773421946
DTYMK	NA	0.380128880721843		3.87124803201713	6.08938291763333	2.37382484075333e-09	2.1276344998028e-07	9.74911942509972
SYNPO	NA	-0.380063		3.55343215044111	-4.98198	8.88740676417705e-07	3.52318385293167e-05	3.99378468624982
GMPR	NA	-0.379854		2.27332625496574	-4.68373	3.70202296199664e-06	0.000116396302906713	2.61965942119492
AGTR2	NA	-0.379619		0.896281933659529	-3.43737	0.000640103880179452	0.00775861513096858	-2.27041
CAPN9	NA	-0.379349		1.44903063497859	-3.26066	0.00119305791783729	0.0126940507984894	-2.849
AL161785.1	NA	-0.378933		1.2000754600621	-6.09394	2.3120713956546e-09	2.08486389401182e-07	9.77485179512656
CAD	NA	0.378908185014458		3.23412965150535	5.97789510034883	4.50250027289758e-09	3.69553282067218e-07	9.12448619045585
OTX1	NA	0.378845218691715		1.15222576684368	6.40201680465215	3.74939608260261e-10	4.32629345267141e-08	11.5528422479534
ADAMTS4	NA	0.378821084705053		1.53059906547109	4.62211196142158	4.92587605064502e-06	0.000147761158402477	2.34535042169973
BYSL	NA	0.378765462175475		3.89941307271306	6.28349088613566	7.61368323466636e-10	7.99173917813875e-08	10.8600409868534
SMC2	NA	0.378470907774369		2.37340837473019	6.54230089431016	1.5994341615362e-10	2.02222926840696e-08	12.3868134742612
OCLN	NA	-0.37841		2.68196885940471	-4.87928	1.46470657245542e-06	5.4094918186197e-05	3.51195465596108
TMEM59L	NA	-0.378406		1.95990570809636	-2.09488	0.0367212973768363	0.165979035165522	-5.92502
E2F7	NA	0.378319606858656		0.728764113072805	6.84464886618163	2.42738051682039e-11	3.6985810213214e-09	14.2350167780549
RIPK2	NA	0.378251170167901		3.42480325629336	5.9151911717524	6.42667688757065e-09	5.03824336895776e-07	8.77752260246772
AL365361.1	NA	-0.37825		1.84791567082227	-3.68393	0.000256646158993533	0.0037573149426045	-1.41476
LST1	NA	-0.37823		2.89684865809636	-4.07155	5.48746991903665e-05	0.00108514945913089	0.0430252408156147
CDA	NA	0.378192494163609		3.33138209605996	2.10526828493284	0.0358030888533557	0.162959601547219	-5.90338
PANX2	NA	0.378097146956239		2.37741660516916	3.42398306267021	0.000671659892144108	0.00805341352517584	-2.31526
RAPGEF5	NA	-0.377946		2.47606956499786	-5.2864	1.92166088009131e-07	9.5799308841062e-06	5.47471028582257
ARHGEF39	NA	0.377923794049371		0.962939653882227	8.71692990022581	5.06540737550126e-17	2.98026502853255e-14	27.1230628223189
LYAR	NA	0.377701393111254		3.16208968471949	7.64201425529292	1.23064650732016e-13	3.16579818402568e-11	19.4303052764392
CADM1	NA	-0.377358		3.02463277850321	-3.3098	0.00100612635879995	0.0111047646258039	-2.69104
GMPS	NA	0.377342248640031		3.22247248350107	7.28979510829979	1.34162575747245e-12	2.73030030863161e-10	17.0792451808956
CYTH3	NA	-0.377308		3.33332169605567	-4.55445	6.71595579185325e-06	0.000190951654055066	2.0479648046107
TRBJ1-6	NA	0.377255235929564		1.77415556222484	3.39017362380546	0.000757924941665374	0.00888517098708289	-2.42779
B3GNT5	NA	0.377181797639479		2.13779850495931	5.01580212946942	7.52468378009795e-07	3.04803550748835e-05	4.15445979200823
CTAG2	NA	0.377145514875033		0.422634777764454	3.24557425300992	0.00125661604905103	0.0132211671563046	-2.89705
FGFR3	NA	-0.377105		2.54209451421199	-2.71484	0.00687721558208351	0.049535958636331	-4.45086
CXCR3	NA	0.37698642388135		2.01691115372377	4.22873203031211	2.8303069044213e-05	0.000630626762235963	0.672831211619091
C4A	NA	-0.376951		1.60911843763169	-4.28803	2.19273709947342e-05	0.000513603505711898	0.916185985710916
ZYG11A	NA	0.376908335511436		0.721129685385439	6.48775548018587	2.23142747202456e-10	2.73402775458944e-08	12.060755731581
KLF2	NA	-0.376767		3.04855449968094	-4.2015	3.17909813500095e-05	0.000696331469127522	0.562128067921503
LY6K	NA	0.376654836353499		0.867762341278373	3.99973100923684	7.37436714701676e-05	0.00138631570181691	-0.237375
CAPSL	NA	-0.376487		0.92171942772591	-3.58037	0.000379161909799433	0.00512424774344361	-1.78098
METTL7A	NA	-0.376425		4.04370779502784	-4.10798	4.71565626359618e-05	0.000955740647366778	0.187019822200618
AMOT	NA	-0.376388		1.84079830706852	-3.60279	0.000348711388961777	0.00478785249021826	-1.70252
SAMD9L	NA	0.376369178731509		2.7418636820257	3.99434050474458	7.53842861558101e-05	0.00141224332298955	-0.258231
VEPH1	NA	-0.376213		1.32248049053747	-4.23194	2.79166881632108e-05	0.000623420247053979	0.685929379264344
SNRPF	NA	0.376201074833644		3.84490546534261	6.60241561397509	1.10529346443983e-10	1.46609283104626e-08	12.7487899344587
AC103702.2	NA	0.376151856266054		0.576531044301927	4.42616000891224	1.19617049791442e-05	0.000308780346081958	1.49514611482021
ITGA3	NA	-0.376127		5.55530634367666	-3.41407	0.000695962509565177	0.0082746851077233	-2.34838
IVD	NA	-0.376064		3.53153019477088	-5.76681	1.47369271168311e-08	1.03391636008332e-06	7.96902186496622
GALNT12	NA	-0.37596		2.79978518278587	-4.89966	1.3273370527277e-06	4.96385632607242e-05	3.60687614289122
STYK1	NA	0.375913785683417		1.83134034846681	4.9197275016317	1.20430475493361e-06	4.59336365578785e-05	3.70066027690807
WDR38	NA	-0.375899		0.947305669584582	-3.58743	0.000369308847637439	0.00502077532875936	-1.75631
CMAS	NA	0.375759254135223		4.37811366774304	5.99208295699655	4.15245861850139e-09	3.4367089268221e-07	9.20342808686277
ZWILCH	NA	0.375682481495214		1.92114135052463	7.98387942038459	1.11796315671733e-14	3.77465014913468e-12	21.7943
COX4I2	NA	-0.375666		2.59768252112848	-4.43579	1.14599822193646e-05	0.000298421552762279	1.53613923158052
AC073648.6	NA	-0.375038		0.832203442351178	-3.71571	0.000227250424420124	0.00341358170392857	-1.30037
SCUBE2	NA	-0.374957		1.33493884945396	-3.79333	0.000168237172876158	0.00267093928960535	-1.01718
B4GALNT4	NA	0.374951522379762		1.54047477357173	3.10975324636216	0.0019872888540516	0.0190472020747036	-3.32
NT5E	NA	-0.374904		3.56288598662527	-2.65114	0.00829541908575924	0.0570199587542338	-4.61935
IGLV2-11	NA	0.374769568397785		6.45786437278587	1.92470545361512	0.0548752650465414	0.218846349505306	-6.26452
INA	NA	0.374413351038543		0.581017378674518	3.77540872115167	0.000180412233881175	0.00282647418564592	-1.08305
NSUN2	NA	0.374003717096384		4.16665862867666	6.68267069218082	6.72079597003972e-11	9.37503708271456e-09	13.2363104118122
TUBA1B	NA	0.37385857053876		4.83420954624839	5.33098414434397	1.52589896744245e-07	7.89852092694251e-06	5.69817653714771
TNFAIP2	NA	0.373736619546643		4.52941433450107	3.32974834852794	0.000938300265924686	0.0104885686988969	-2.62626
MMP7	NA	-0.373644		4.32973690733405	-1.94351	0.0525563332311306	0.212673309222111	-6.22838
OIP5	NA	0.373584509262975		0.765385825044968	8.87667142763298	1.49538188550072e-17	9.87350812933278e-15	28.3293305544551
EEF1A1P5	NA	-0.373569		4.37236329611777	-2.83011	0.00485438126382036	0.0381810902296104	-4.13606
PATL1	NA	0.373415954344554		3.84554577577302	7.44206265725127	4.82657376343345e-13	1.08641787620556e-10	18.0849245484488
CTLA4	NA	0.373355043234769		1.49245012111777	5.25907105594892	2.21160245342098e-07	1.08344817965448e-05	5.33859008859512
ADCY9	NA	-0.37314		2.29775717398501	-5.44596	8.3574573755117e-08	4.67639874842192e-06	6.28207198384759
PODN	NA	-0.37306		2.86333093258887	-4.00477	7.22411327731875e-05	0.00136411092275624	-0.217859
CHAF1B	NA	0.37305877318177		1.82049385865953	6.58569238437186	1.22529295175294e-10	1.61088071603909e-08	12.6478164037731
FYB1	NA	0.37289436797613		2.18757316976874	4.45756212502523	1.03988535757631e-05	0.000276979594301277	1.62912
PARPBP	NA	0.372642508300085		0.960837067323341	7.67833983738978	9.57301354347947e-14	2.64589189212895e-11	19.6777042937334
FST	NA	0.372481003625103		1.45755697244111	3.06721861572041	0.00228647219259743	0.0212531399300656	-3.44889
EGFR	NA	-0.372405		3.59245130472377	-3.14468	0.00176904385573104	0.0173385555142605	-3.21289
ORM1	NA	-0.372396		2.34090889688437	-2.16021	0.031265821148344	0.148149282825867	-5.78719
HLA-DMA	NA	-0.372344		5.64178404431263	-3.57748	0.000383255345463562	0.00516664374973383	-1.79104
CRB3	NA	-0.372341		4.01960938457816	-5.18192	3.27802912713205e-07	1.52540017894045e-05	4.95764178816333
GPC6	NA	0.371670727450491		1.63512330705782	3.83686906481071	0.000141799932977593	0.00233093201030719	-0.855898
AL121949.2	NA	0.371583089768133		0.614811700417559	4.90920345858132	1.26738934655191e-06	4.79092522452295e-05	3.65143112232385
DIRAS3	NA	-0.371494		1.08038675682441	-3.97249	8.23944673915458e-05	0.00151726334994584	-0.342488
IGHV3-49	NA	0.371489621196672		5.14461540973876	1.86897062490885	0.062254574586744	0.238195598496083	-6.36956
ATP13A3	NA	0.371357275165885		3.30770456826552	5.81655226202377	1.1179032384417e-08	8.13100147382614e-07	8.23809644025301
AC080037.2	NA	0.370818700202815		1.31081883042612	3.91620815548694	0.000103414047481124	0.00181276588717353	-0.557587
GPR160	NA	-0.370556		3.28616215681799	-3.82278	0.000149893357065168	0.00243567482916067	-0.908286
CD274	NA	0.370429375113826		1.99536026990792	3.66093223538707	0.000280100765991061	0.00402434910982902	-1.49692
PYGL	NA	0.370357207198951		3.64984075879872	4.05365297353439	5.90937227091305e-05	0.00115247304833192	-0.0272965
AL033397.1	NA	0.370285767269801		0.600680723438972	3.3800477211471	0.000785704405682684	0.00913156632178522	-2.46129
PAX9	NA	0.370253908956084		1.37464980010278	3.65297966450709	0.00028867162455886	0.00411861287341793	-1.52523
GAS2L2	NA	-0.370018		0.611432066856531	-5.46281	7.64505980872675e-08	4.31434030459429e-06	6.36854651645428
SLA2	NA	0.369987196815231		1.35605522283084	6.28430051943272	7.57720367199895e-10	7.96934072574984e-08	10.8647364314939
STXBP1	NA	-0.369959		3.05382122032334	-4.16366	3.73236556110128e-05	0.000788734321134006	0.4093960530457
COL7A1	NA	0.36950135110737		1.35266962644111	3.61447703448157	0.000333767252000298	0.00462218251756367	-1.66145
SLC39A14	NA	0.369334982911363		3.04414395853319	4.92987718182101	1.14634171730395e-06	4.40907509443819e-05	3.74822821914617
LINC02038	NA	-0.36923		0.99687349406424	-4.15914	3.80427261715748e-05	0.000801081133954521	0.39123916092635
SPDL1	NA	0.369141339082423		1.86405997211991	7.45255615369924	4.49558126962823e-13	1.02748238987072e-10	18.1548348901479
SMTNL1	NA	0.369017031528402		0.596293694021413	6.82238358830983	2.79526773568414e-11	4.19459570518419e-09	14.0965741260959
TBX21	NA	0.368906924403142		0.881780152543897	5.64193827580021	2.92359146756515e-08	1.87009148943586e-06	7.30246871190394
DLGAP1-AS2	NA	0.368894729787984		1.15333015614133	5.42737969503064	9.21815555916757e-08	5.08616226506939e-06	6.18695172706536
TSPAN4	NA	-0.368879		3.48274625419914	-5.00048	8.1150697718007e-07	3.25171885448068e-05	4.08153581451923
FAM133A	NA	0.368853774618022		0.646684008961456	3.25435429153765	0.0012192559528141	0.0129103823485433	-2.86911
HOXB8	NA	0.368647682857518		0.692949246509636	3.50050714625372	0.000509078952573123	0.00646123615499899	-2.05665
DONSON	NA	0.368618119580128		2.29393649201713	6.8966487617237	1.74342180234751e-11	2.73353818424007e-09	14.5597791763109
HHIP	NA	-0.368602		0.745663925539615	-4.25298	2.5507521984963e-05	0.000578313234045953	0.771951563920481
LTC4S	NA	-0.368421		1.42396940063169	-6.5515	1.51175235230083e-10	1.93608559877424e-08	12.4420312029069
SLC27A1	NA	-0.368403		2.15060079085225	-6.66766	7.37903713971276e-11	1.01738260554592e-08	13.1447280107405
POC1A	NA	0.368378495544465		2.39510211980942	5.70182947024778	2.10805872415109e-08	1.40714454346802e-06	7.62059026862729
TMEM158	NA	0.368369298253012		1.48090260980728	4.19419296350463	3.27943946288018e-05	0.000713314094590746	0.532537162390547
CTDSPL	NA	-0.368291		3.31573805764454	-6.53606	1.66171849522672e-10	2.08324809831967e-08	12.3494007624941
BHLHA15	NA	0.368286194972325		2.03702925113919	3.43724710368831	0.000640389668158707	0.00775989307517598	-2.27083
TGFA	NA	-0.368165		2.92293994925268	-3.29039	0.0010764645641678	0.0117135744847295	-2.75372
CAPN13	NA	-0.367847		2.63522447563597	-2.58982	0.00990360463910568	0.065050492105031	-4.77792
TWF1	NA	0.367766819640163		4.25962149400857	6.25139404878862	9.20687504597304e-10	9.40050417065124e-08	10.6743077694745
IGHV3-69-1	NA	0.367644157753793		2.34610156961028	2.6037881280443	0.00951451011377104	0.0632144732782569	-4.74211
BTNL9	NA	-0.367635		0.888593531438972	-5.32386	1.58336515572108e-07	8.11819594595076e-06	5.66234480656009
XCL2	NA	0.367463557094405		1.08248312391006	5.46009116544898	7.75593799036472e-08	4.36861477857283e-06	6.35456983259314
SPNS2	NA	-0.367349		2.68758456328051	-3.26882	0.00115993603328118	0.0124194664579641	-2.82293
SPON1	NA	-0.36686		2.97859639560385	-3.54577	0.000431079074559356	0.00566979777969478	-1.90113
TMEM92	NA	-0.366803		2.82499138848608	-4.06749	5.58075516889395e-05	0.00109920246944605	0.027019388387675
NME5	NA	-0.36612		1.12858362920128	-5.40016	1.06359348380138e-07	5.78252325539004e-06	6.04815583839899
SV2A	NA	0.366092815093152		1.25521955275803	4.08929794344018	5.09763265426035e-05	0.00101925209571591	0.113013948582756
SIAE	NA	-0.365985		2.7373455295439	-4.71845	3.14743870404852e-06	0.00010148312400943	2.77564227096238
DLX3	NA	-0.365798		1.14358065438544	-4.31118	1.98322241281242e-05	0.000471781459803703	1.01201972952627
AC092718.4	NA	0.365603025258306		2.50794516588009	5.56207187597326	4.50207147792805e-08	2.71054808008507e-06	6.88280788073941
BICDL1	NA	0.36538576418479		2.23679598769593	4.18158660913959	3.4596890465826e-05	0.000741126755241978	0.481597177670768
SP6	NA	0.365155510796476		1.08142816248394	4.94037925321606	1.08920435477161e-06	4.21111773441432e-05	3.79754063274656
FAM3D	NA	-0.365153		0.866373667044968	-3.56309	0.000404303605295103	0.00539693717226143	-1.84111
RAC3	NA	0.365042013357896		3.23684088240685	3.43557825971716	0.000644247904501612	0.0077923442859971	-2.27643
BNIP3P11	NA	0.364988159817897		1.52746532875161	4.7265189927938	3.03041315428251e-06	9.8403973377095e-05	2.81207198435272
CCNF	NA	0.36480036356069		1.84032452469165	6.32047154346679	6.11087580011497e-10	6.57849064394985e-08	11.0750293654416
VWF	NA	-0.364748		4.07349828861884	-3.43697	0.000641027520939857	0.00776445564703018	-2.27176
CCNG1	NA	-0.364681		4.49676605819486	-5.67655	2.42094016706089e-08	1.58263969733142e-06	7.48595577240125
RBPMS-AS1	NA	-0.364651		1.24865854404069	-5.13297	4.1971611058473e-07	1.88235548342544e-05	4.71855808469105
WASF1	NA	0.364629420101879		1.84378927834475	5.25632905685875	2.24293667218401e-07	1.09608773690677e-05	5.32496503062505
FABP6	NA	-0.364571		1.73107438531692	-3.10763	0.00200135297936306	0.0191511110218471	-3.32649
UNG	NA	0.364495944320663		4.1229549852848	6.37778344407209	4.33741532909178e-10	4.90945844792286e-08	11.4103103236519
PDSS1	NA	0.364321326523929		1.83489052346895	8.05454401039148	6.74436263853694e-15	2.38557741328821e-12	22.2927329501673
TOMM40	NA	0.364254720574674		4.24879919615203	6.06603838000957	2.71645848899487e-09	2.39499746661768e-07	9.61751091697439
BMP5	NA	-0.364074		1.92761875709422	-3.30447	0.00102497381961026	0.0112667488450832	-2.70826
MIS18A	NA	0.364034351857555		3.14899970365096	6.27120316946004	8.18889051968482e-10	8.46289791724784e-08	10.7888413950826
SCD	NA	0.363982828798474		6.18510374357816	3.58894066113717	0.000367237840883876	0.0049971929142852	-1.75104
B4GALT1	NA	0.363976685789337		6.0424848856424	5.91741506354254	6.34641238749131e-09	4.98848160997729e-07	8.78977442908773
APOBEC3B	NA	0.363937006874915		1.70306954913062	3.60564011572438	0.000345011715038233	0.00474802597369892	-1.69252
PNPT1	NA	0.363858529043188		3.15220293004069	7.48549109940688	3.59531962291789e-13	8.41134934142806e-11	18.3747587008911
RBL1	NA	0.363800966629987		1.77575650752677	7.16630990318178	3.0378248981267e-12	5.82321634665422e-10	16.2758146385124
AREG	NA	-0.363695		3.93657287654818	-1.91865	0.0556402889483035	0.220822048384692	-6.27608
NOP56	NA	0.363665313944273		4.27798320960385	6.75633687963171	4.2393680382622e-11	6.11456811421585e-09	13.6880782742642
NFE4	NA	0.363487874362951		0.605700071017131	3.2551444723345	0.00121594462342121	0.0128822059729331	-2.8666
C5orf34	NA	0.363397546593465		1.04937832320771	7.74110673526774	6.18950399634711e-14	1.79417114867771e-11	20.1073243391811
CLIC5	NA	-0.363394		1.69803507616488	-3.40815	0.000710860002985125	0.00842148022675201	-2.36811
LRRC36	NA	-0.363265		0.702425141229122	-4.90479	1.29478857706033e-06	4.86665530135393e-05	3.63081061472945
AC079467.1	NA	-0.363142		0.830430811719486	-4.1702	3.63063629579213e-05	0.000770524754432685	0.435693021688257
CGREF1	NA	0.363120018645032		1.11504251866381	3.85796718272515	0.000130451066372635	0.00218672049876656	-0.777129
THBS4	NA	-0.362882		0.939011526316917	-3.4445	0.000623874411287899	0.00761283657896661	-2.24647
CYSTM1	NA	-0.362877		5.02862577107066	-4.97457	9.21604654382775e-07	3.63889933435495e-05	3.95874265264109
NASP	NA	0.362844530336649		3.79184921227623	6.18519288903185	1.35906266193276e-09	1.3174704669281e-07	10.293766391673
MEX3A	NA	0.362828916659684		2.2432849360985	3.43029933748193	0.000656595650699722	0.00791269063931957	-2.29412
GDF10	NA	-0.362764		0.875036320862955	-4.62771	4.80022775868523e-06	0.000144201047529556	2.37015428575131
IGFBP2	NA	-0.362655		4.43837185189936	-2.04783	0.0411367584627269	0.17967737852915	-6.0217
BAG2	NA	0.362563698256914		1.81106946572805	5.1610078907369	3.6440135565202e-07	1.66698892673331e-05	4.85524184080458
FANCA	NA	0.362473894563373		1.32635369930407	7.17790123275667	2.81477121869177e-12	5.44837019216742e-10	16.3507646478198
LFNG	NA	-0.362208		3.97792242947966	-3.27633	0.00113020710209571	0.0121779559084198	-2.79887
GBP1P1	NA	0.362202362701285		1.58425764308351	4.45568707189105	1.04864005865314e-05	0.000278630661409917	1.62109874779094
ENG	NA	-0.362076		4.95808157695075	-4.91562	1.2285299174748e-06	4.66182387075493e-05	3.68145646028184
SLC16A4	NA	-0.362015		3.02333187558887	-2.68784	0.00744918027794328	0.0526600153267311	-4.52274
TRIB3	NA	0.361948557396984		3.58302256187152	4.15283723515614	3.9067177515813e-05	0.000815599408250471	0.365958431130119
IGHJ3P	NA	0.361808603883606		3.23737337293576	2.05968034382257	0.0399845132461598	0.176172589541025	-5.99756
CKAP5	NA	0.361716213315914		3.79302628394218	6.4442706261955	2.90527490633e-10	3.45978068203916e-08	11.802446701979
FOXA1	NA	0.361457017117772		4.07764697805996	3.30457863918239	0.00102460345615856	0.0112647614761825	-2.70792
ZFP36L1	NA	-0.361344		6.52362155653961	-4.65546	4.22211415067097e-06	0.000129930042097085	2.4933757140822
WDR86-AS1	NA	-0.361329		1.98437621303854	-2.50533	0.0125741821291847	0.077574712095345	-4.99047
HBA2	NA	-0.36081		2.5230901760621	-2.60441	0.00949748796974046	0.0631225506222858	-4.74051
CYFIP2	NA	-0.360537		2.31639589952463	-4.75875	2.6036615171669e-06	8.70680821587654e-05	2.95804822282368
GPR35	NA	0.360396768057215		1.13881922394218	4.25450391585562	2.5340681290327e-05	0.000575408729459836	0.778207854416861
FANCD2	NA	0.36034185531774		1.40746498335546	8.19969968449395	2.36422657246977e-15	9.3040927047976e-13	23.3270255580888
EGLN3	NA	0.360269287652311		2.76355251141542	2.63747701467257	0.00863200198565855	0.0587367555245361	-4.655
CYCSP6	NA	0.360157544373466		0.609521096475375	3.73681475863421	0.000209518520988384	0.0031899637692067	-1.22392
PLCD1	NA	-0.359889		2.33384368148822	-5.96166	4.93856660994173e-09	3.99822046633757e-07	9.03432862680557
TEKT1	NA	-0.359864		0.665103912505353	-4.1937	3.28628074754805e-05	0.000714279250703348	0.530552910622744
PA2G4	NA	0.359756897764512		4.66595714084154	7.69461796244287	8.55147589662201e-14	2.40835499374818e-11	19.7888631292544
AC091563.1	NA	-0.35952		2.26676635643683	-4.29342	2.14215702598621e-05	0.000503741745596376	0.938451788854374
WDR62	NA	0.359511438965772		1.1845078464454	5.66388232949702	2.59428581330568e-08	1.69038201940654e-06	7.41868849760868
MTARC2	NA	-0.359247		2.78821825027623	-4.73003	2.98077989645221e-06	9.72172692463097e-05	2.82795094099372
NUP205	NA	0.359240584762115		3.37993562258458	6.67253148934104	7.15862964634268e-11	9.91595356886405e-09	13.1744499263733
CD82	NA	-0.359208		3.9566302004561	-4.34605	1.7033095367663e-05	0.000414655739093816	1.1572938438906
AL928596.1	NA	-0.359142		0.644416012895075	-3.74886	0.000199992032495543	0.00307167912613469	-1.18011
VEGFC	NA	0.359078730672884		1.9580601380257	4.10981779011843	4.67964483631456e-05	0.000950062230109862	0.194305297763005
MT-TC	NA	-0.359023		2.39849793204925	-3.7616	0.000190360935393519	0.00294964029779287	-1.13362
SRP14P4	NA	-0.358919		1.00860024434261	-5.59951	3.67947906601432e-08	2.28952213632288e-06	7.07889514145818
CCDC170	NA	-0.358855		1.0424303278651	-4.89134	1.38182155955293e-06	5.15140303355541e-05	3.56809861946457
AC236972.3	NA	-0.358823		0.479874417952891	-6.15182	1.65179147479323e-09	1.57301372753386e-07	10.1032240152001
RRM2B	NA	-0.358769		3.52009354984154	-5.83168	1.02741846677969e-08	7.58426272918218e-07	8.32031354850151
HIP1	NA	-0.358677		3.43684349620128	-4.43856	1.13194060746009e-05	0.000295278484011012	1.54794852482387
DBF4B	NA	0.358648569095601		1.26819879999786	8.02432603623835	8.37474020836494e-15	2.89337536128999e-12	22.0791690916847
TNFSF13	NA	-0.358603		2.67250152749893	-5.89442	7.22588010004348e-09	5.60562270319822e-07	8.66327022730063
CD36	NA	-0.358586		1.45350648005139	-3.97365	8.20096499891278e-05	0.00151202481929778	-0.338054
GAS6	NA	-0.358488		3.63096887359529	-4.1574	3.83227883285838e-05	0.00080412901611503	0.384260634009189
ALDH3B2	NA	0.358468188044643		1.78205005638116	3.14587394118454	0.00176198851640899	0.0172808063375289	-3.20921
PRKAA2	NA	0.358084109605724		1.21187636011349	5.09186496360311	5.15774579372454e-07	2.22258075450535e-05	4.51931813684465
TMEM106C	NA	0.358001541515279		4.54780737957602	4.88097334610173	1.45276138471958e-06	5.37874719785524e-05	3.5198464694495
IL2RA	NA	0.357992756163786		1.63576106036617	4.58316561686794	5.89081898330257e-06	0.000171344115156031	2.17368647384386
SMIM1	NA	-0.357542		2.09687005225054	-4.23175	2.79397610802111e-05	0.000623701112858927	0.685142115960859
CYP27A1	NA	-0.357533		4.2724978426788	-3.49591	0.000517705983782904	0.00654835257137405	-2.07235
IGLV2-14	NA	0.356754686793185		7.54533299236188	1.82763963877569	0.0682435481513023	0.252714189901102	-6.44549
BMP4	NA	-0.356712		2.24440486570021	-3.26481	0.00117611210595767	0.0125700154288541	-2.83575
SPRED1	NA	-0.356581		3.46971603539615	-5.28384	1.9471098615499e-07	9.68243149897418e-06	5.4619647730235
TGFBR2	NA	-0.356575		4.65693590796574	-4.72857	3.00132593345186e-06	9.76729420971761e-05	2.82134579178015
TMEM50B	NA	-0.356573		3.90898448859529	-6.00404	3.87817336294772e-09	3.23461224634518e-07	9.27009094671982
LINC01644	NA	-0.356403		0.780023459430407	-5.02705	7.11820844829659e-07	2.91920233838217e-05	4.20808310236067
CIRBP	NA	-0.356238		4.98303393746895	-5.69922	2.13840818198606e-08	1.42458259872578e-06	7.60668231189793
CBX2	NA	0.355912869187871		1.80414273106852	3.66945046188768	0.000271185938111393	0.00392952076720015	-1.46654
IGIP	NA	-0.355892		2.07973820818844	-6.47796	2.36836193503416e-10	2.87896387029822e-08	12.002451019832
PPAT	NA	0.355615381102468		2.23804102520557	6.55188672492752	1.50817806005382e-10	1.93567976329673e-08	12.4443495936254
CACNB1	NA	-0.354993		1.67677320533833	-4.68587	3.6653919278307e-06	0.00011548899783638	2.62921460227786
CPD	NA	0.354959781960614		4.6199112457045	3.67886447515606	0.000261644265274632	0.00382013484513016	-1.43288
SLIT3	NA	-0.354945		1.2906352568394	-4.66971	3.95164061232859e-06	0.00012294360824451	2.55696845593481
KPNB1	NA	0.3549028591179		4.67226961197002	7.51607194946499	2.91969678468019e-13	6.94000246931343e-11	18.5796442469966
HLTF	NA	0.354719168573634		2.26308721002355	5.08500063026297	5.33760979387862e-07	2.29343546197717e-05	4.48618947206838
ETV5	NA	-0.354242		3.12829843214989	-4.6758	3.84137004802521e-06	0.000120078681606444	2.58415791406221
SELENOP	NA	-0.354186		3.03653914198287	-3.68484	0.000255750381065154	0.00374974355894786	-1.41147
RAN	NA	0.353895896271997		5.78630488167666	6.07545337521221	2.57282065244865e-09	2.28873195286091e-07	9.67053755812132
ATP2B1	NA	0.353826908134987		2.61429353018415	5.30379178109835	1.75665052578234e-07	8.89158439898552e-06	5.56169798181752
ACAD8	NA	-0.353696		3.08108613841113	-4.26622	2.40942575575766e-05	0.000552383164005182	0.82629977416922
COL11A1	NA	0.353575410820153		2.15170389855675	2.20308153245687	0.0280781220805902	0.137575389719409	-5.6945
KNDC1	NA	-0.353291		1.1149065686167	-4.03103	6.48661475341532e-05	0.00124101930169656	-0.115736
GLOD5	NA	-0.353004		1.15305033159529	-5.94554	5.41187562092946e-09	4.3473837185027e-07	8.94508191106262
CD302	NA	-0.352859		1.39333633274304	-5.52107	5.60811641322333e-08	3.2865553228736e-06	6.66939799316373
DEPTOR	NA	-0.352772		3.3446894895546	-3.68267	0.000257876524839639	0.00377253929396127	-1.41925
S100A8	NA	0.352374976601332		4.11548411596574	2.0634828123056	0.0396205264811337	0.175062098714766	-5.98978
FAAP24	NA	0.352300505560728		1.65349050580086	6.54262503200256	1.59626180171364e-10	2.02222926840696e-08	12.3887578711146
SKP2	NA	0.35222332913146		1.24434776572805	6.57188661090857	1.33390778748028e-10	1.74211288710391e-08	12.5646183068597
BRI3BP	NA	0.352186038541034		2.48417113207066	6.15981452017341	1.57649274960346e-09	1.51099201858768e-07	10.1487956740066
SPINK1	NA	-0.352082		4.29604769526767	-1.2167	0.224335050164733	0.513437298605341	-7.37182
FADS1	NA	0.351298651553413		2.88159112874518	4.4813913844681	9.34549229458125e-06	0.000252774935873098	1.73137067868851
CYSLTR1	NA	-0.351242		1.17476426047109	-5.3142	1.66457372718222e-07	8.49061194541425e-06	5.61387103419158
BICDL2	NA	-0.351231		2.56511558463383	-4.09396	4.99962750928312e-05	0.00100306300077412	0.131456208687318
CTSW	NA	0.351003504498825		2.67773093355246	3.33659897284113	0.000916008504246591	0.0102839390433307	-2.60393
HOXA1	NA	0.350630747511828		0.61321626124197	5.1906697033487	3.13572020514003e-07	1.46722076748221e-05	5.00058913257688
COMP	NA	-0.350355		3.13401358889079	-2.07939	0.0381286509564127	0.170421734067986	-5.9571
AC005083.1	NA	-0.350336		2.40166014753961	-3.91843	0.000102496221976926	0.00180039476640759	-0.549154
AC131206.1	NA	0.350236217362246		0.603999453730193	4.24628411563822	2.62517949904193e-05	0.000591352033931264	0.744534203662786
FAM149A	NA	-0.350062		1.44763839647966	-4.9647	9.67262862955527e-07	3.79375357390555e-05	3.91208383559106
CCL11	NA	0.349984096016419		1.43479871715418	3.63955672545356	0.000303699651638141	0.00429384917890671	-1.57287
PDCD1LG2	NA	0.349700091577557		1.67500196023126	4.50812029178276	8.28569186936314e-06	0.000228265625241092	1.84665503372772
LRG1	NA	-0.349628		3.97943489339615	-3.03525	0.00253799610623627	0.0231138514355531	-3.54464
PRSS12	NA	-0.349516		0.869505771856531	-4.52804	7.57203442236861e-06	0.000211746152242274	1.93295809611267
SDS	NA	0.34947626844555		1.93516916976231	3.71557670337462	0.000227368434288954	0.00341449124063351	-1.30086
ALOX5	NA	-0.349419		3.6317542423576	-3.61317	0.000335411582260797	0.00463922532864059	-1.66605
STRAP	NA	0.349346033960614		5.70889593068737	5.95816887269786	5.03745044435341e-09	4.07272728170417e-07	9.01499521564549
ADAM12	NA	0.349210314053156		1.71421	3.57379340170557	0.000388553077533742	0.00522857293463884	-1.8039
RNF128	NA	-0.348966		2.55313211042398	-2.53683	0.0115117180377207	0.0726885912946036	-4.91203
LINC00342	NA	-0.348792		1.9183966882227	-2.72137	0.00674490314837955	0.0488194311543294	-4.43336
JPT1	NA	0.348692218218256		5.51667138828266	4.55333516828937	6.75011591460483e-06	0.000191647820405866	2.04310034159732
IGHJ4	NA	0.348624037112822		4.20513399764668	1.8794017791008	0.0608140216705232	0.23449564750822	-6.35013
R3HDM1	NA	0.348623826652328		2.44845085927195	8.66022991243172	7.7818362313785e-17	4.40407463060415e-14	26.698683387942
TCF7L1	NA	-0.348141		2.60045394567238	-3.60569	0.000344946266429513	0.00474802597369892	-1.69234
MT1E	NA	-0.348057		4.58967634448822	-2.51299	0.012307948341449	0.0762586316513348	-4.97147
AC004982.2	NA	-0.347891		1.80441279198287	-4.83179	1.83990782030879e-06	6.53134302951192e-05	3.29224292031422
TRIM16	NA	0.347882795838235		1.9419082707152	4.57701605749262	6.05888770864881e-06	0.000175545267283641	2.14670231687238
UGT2B4	NA	0.347838267047331		0.433175362456103	3.53064298557468	0.000455806405542461	0.00591823706632119	-1.95332
TRIM2	NA	-0.347743		2.64809981266595	-3.98814	7.73151617899205e-05	0.00143798941289648	-0.282201
DENR	NA	0.347511713416248		4.55752	8.20405019521097	2.29062516510065e-15	9.13544361147257e-13	23.3582383449225
RAD21	NA	0.347141547213648		5.25073311487794	6.13841063208712	1.786015622898e-09	1.67137310826915e-07	10.0269221949923
BEX5	NA	-0.34714		1.86457220896146	-3.56703	0.000398440035731032	0.00533985130430331	-1.82743
SPRR1B	NA	-0.347104		1.53084990419914	-1.74514	0.0816207698872539	0.283838520001181	-6.59205
RNY3P8	NA	-0.346855		1.2406227424197	-3.49711	0.000515437227962508	0.0065274599419819	-2.06825
SUV39H2	NA	0.346854371847985		1.88676616990578	7.45029148107094	4.56506790817015e-13	1.03936626580499e-10	18.1397405066603
DNAJB4	NA	0.346813543377781		2.45243507968737	4.89339213161471	1.36819959534213e-06	5.10702843929715e-05	3.57764790295733
SCARB1	NA	0.346222656670216		2.52186215532762	4.56698771558736	6.34288194544422e-06	0.000182262774045492	2.10276915787365
DIAPH3	NA	0.346216872833313		1.00473110819914	6.79264994541766	3.37305120716382e-11	4.96139096372532e-09	13.9122698509593
AFAP1-AS1	NA	-0.345988		2.18423459900642	-2.48876	0.0131673818216503	0.0800649034289818	-5.03135
CYP4F11	NA	0.345575582501962		1.22425980215846	2.48307104873994	0.0133766437710881	0.0810124010857254	-5.04532
CHD7	NA	0.345557892160802		1.66409786647323	5.60331154648235	3.60471234492116e-08	2.24770646783415e-06	7.09885058348867
COCH	NA	0.345354090505766		0.872090846044968	4.06965674895353	5.53079256549217e-05	0.00109153708871407	0.0355581989634004
TRAIP	NA	0.345184466259327		1.41892567275375	7.29194311460698	1.32256349879947e-12	2.7007564726e-10	17.0933174687815
IER5L	NA	0.345126546733026		2.13571711291649	4.17552288382415	3.54971551674138e-05	0.000755780347068578	0.457145425821121
CYS1	NA	-0.345029		1.33483844825054	-3.54364	0.000434486795416485	0.00570206345645521	-1.9085
PSMD11	NA	0.344987317688875		4.24033264126981	6.98330491744123	9.99996677432086e-12	1.68339384021882e-09	15.1054253259919
TDRD10	NA	-0.344876		1.30119624830407	-3.46058	0.00058866567869665	0.00727252999810182	-2.19228
TBX2	NA	-0.34486		2.21886569385225	-4.65711	4.18978177897621e-06	0.000129202694568699	2.50075895664902
POSTN	NA	0.344758984540188		5.27608162224197	2.73184637561755	0.00653740632571439	0.0476647045701845	-4.4052
MTCO3P12	NA	-0.344698		2.22686405431906	-2.36975	0.018206723020795	0.10097212401192	-5.31718
BCL2L15	NA	-0.344648		1.32877894853533	-4.3122	1.97446217887251e-05	0.000470377366105617	1.01624520837473
TCN1	NA	-0.344601		1.79576656095717	-1.66342	0.0969022776484148	0.31682646200712	-6.73064
LDOC1	NA	-0.344525		2.87556725262955	-3.25571	0.00121359165642944	0.0128668256586536	-2.8648
SLC29A4	NA	0.344463697510359		2.13210352006638	2.90464434273063	0.00385165603690559	0.0319175579887154	-3.9258
KLHDC7B	NA	0.344341505873445		1.13762301788223	4.19715994941274	3.2383368837559e-05	0.000706701913258578	0.544546880855183
ACADSB	NA	-0.344289		2.80387036795075	-4.42388	1.2083772078674e-05	0.000310985739282427	1.48543386880192
INTS13	NA	0.344200358124436		3.25207974298501	6.22541182258775	1.07315418331446e-09	1.07398205822458e-07	10.5245464479891
LINC02555	NA	-0.344088		0.572205253415418	-4.50864	8.26640371882692e-06	0.000227945603056877	1.84888781997949
AOAH	NA	0.34407273923769		2.03208730072805	4.26685958955284	2.4027690388882e-05	0.000551135104836794	0.828938053226768
NCALD	NA	-0.343998		1.67560746829764	-4.90425	1.29817785360853e-06	4.87321040889663e-05	3.62829033435754
FUCA1	NA	-0.343892		5.81174268072377	-4.70459	3.35850238342388e-06	0.000107298734211065	2.71324845948484
EFEMP1	NA	-0.343715		4.5775872321863	-3.18496	0.00154490050031218	0.0155389585867554	-3.08795
TRBV7-9	NA	0.343692075210565		1.42352438077944	4.44876339912269	1.08158271622668e-05	0.000285010452707243	1.59149562560157
OASL	NA	0.343547893746595		2.08011477843469	3.68116150001733	0.000259364495553966	0.00379236531219222	-1.42466
ARHGAP31	NA	-0.343385		2.25262968682013	-4.71557	3.19012927581142e-06	0.000102581299829988	2.76269020069857
BEX4	NA	-0.34323		4.29127156114989	-3.7028	0.000238790381419243	0.00354619746563305	-1.34696
CPLX1	NA	0.343213040433506		1.50482071639186	4.26765846332999	2.3945070969909e-05	0.00055066249896125	0.832222769316749
HLA-DPB1	NA	-0.343125		5.79049363480086	-2.95917	0.00324195824443156	0.0278920119758362	-3.76864
PRR15	NA	0.343016172122847		1.9206043837773	2.41468396274764	0.0161334128972196	0.092530829843102	-5.21087
EVPL	NA	-0.342686		3.93998805991649	-3.24546	0.0012570995042923	0.0132239123637928	-2.89741
GABRA3	NA	0.34268365876686		0.483279462434689	4.2689892437051	2.38080436126925e-05	0.000548360148697922	0.837695779428568
TSPAN11	NA	-0.342652		1.67145169046039	-2.87343	0.00424604859586864	0.034389694938108	-4.01449
MPG	NA	-0.342514		3.94360685984797	-5.51692	5.73370201433716e-08	3.35063720660389e-06	6.64788829309031
GJB2	NA	0.342033103720608		3.24986807200428	2.24459599656348	0.0252629553285209	0.127992655592295	-5.60303
REPS2	NA	-0.341766		1.43634353878587	-6.11911	1.99817263523178e-09	1.835230458671e-07	9.91731199572372
CIB2	NA	0.341670989101074		1.67037504191006	4.22161631401603	2.91774740911309e-05	0.0006484077114403	0.643840747839233
MARCKSL1	NA	0.341638585888352		6.98917168220128	3.96498674371103	8.49432376588628e-05	0.00155169595900408	-0.371346
PAWR	NA	0.341442507896296		2.69147113207281	7.21336758539137	2.22767437555779e-12	4.38335503619689e-10	16.5806932567776
JAK3	NA	0.341433580043213		2.36557398161456	5.06808627094119	5.80708784904304e-07	2.46134371142321e-05	4.4047280387269
MT-TY	NA	-0.341406		2.66745371976874	-3.36027	0.000842704682700849	0.00964872506065804	-2.52642
COL2A1	NA	0.341390877651975		0.308740606490364	3.51920494510095	0.000475379845017643	0.00612550233408815	-1.99264
ME1	NA	0.341310644200307		3.37410822412206	3.38149770405253	0.000781669173608286	0.00909534148668471	-2.4565
EPHX2	NA	-0.341167		2.00057717508351	-4.65484	4.2342978485359e-06	0.000130237533825775	2.49060822093075
EFCC1	NA	-0.341142		1.19336066096574	-5.82894	1.04327911601707e-08	7.68225752047066e-07	8.30539048755491
C1orf21	NA	-0.341108		2.07164555986295	-4.64346	4.46328746851926e-06	0.000135943820876109	2.44002945378991
KLHL5	NA	0.340994408859322		3.08476729727195	4.73026381062813	2.97756622884213e-06	9.71657856028086e-05	2.82898820176903
GLDC	NA	0.340895398049037		0.543384685406852	4.90899841544012	1.26864956761256e-06	4.79264029916141e-05	3.65047291941335
SNORD17	NA	0.340744043225178		1.36789974920985	2.65479667487834	0.00820749634954459	0.0566328684481349	-4.6098
AKR1C4	NA	0.34071281589716		0.324302011591006	4.47610541315239	9.56993737623953e-06	0.000258140698431983	1.70864623612316
CD72	NA	0.340695775539424		1.52360230737045	5.68008087243457	2.37466221576844e-08	1.5540961179496e-06	7.50473104384535
PGM5	NA	-0.340581		1.08538785862741	-5.00807	7.81729498953074e-07	3.1429968704863e-05	4.11762636919268
FAM162B	NA	-0.340225		1.52108835298929	-4.88802	1.40416214964282e-06	5.22485482657326e-05	3.55263994395588
ZDHHC9	NA	-0.340017		5.26345509561242	-4.38675	1.42429742073247e-05	0.000356518323208113	1.32823015427356
CRYL1	NA	-0.340006		2.79397575430835	-5.7773	1.39048389688981e-08	9.79401247099319e-07	8.0256081069406
FAM183A	NA	-0.339807		1.61917396344754	-2.94037	0.00344138934766647	0.0292646137086051	-3.82314
ABCA8	NA	-0.339757		0.707102499856531	-6.02202	3.49886749182103e-09	2.96177637940132e-07	9.37050754512322
PTGR1	NA	0.339594618767329		3.73356588929122	3.23657577706167	0.0012960036659968	0.0135236041327185	-2.92561
RILP	NA	-0.339572		2.98188167905567	-5.328	1.54970379936426e-07	7.98003453842478e-06	5.68317218441772
IGHV3-64D	NA	0.339501726271962		3.99303328360814	1.54669999036457	0.122615072795161	0.366218239132472	-6.91717
MELTF	NA	0.339403220933191		1.60638772065739	3.35322901587057	0.000863926726456052	0.00981981289076596	-2.54954
CMBL	NA	0.339250933267826		3.27338413543469	2.64631417966291	0.00841300311515539	0.0576057151318532	-4.63197
COL3A1	NA	0.339246311921664		7.84074818698929	2.45502041041249	0.0144524096763719	0.0854935005837853	-5.11377
MID1IP1	NA	-0.339073		3.94863702951606	-4.8579	1.62346993892111e-06	5.88968728024714e-05	3.41279235805581
GFI1	NA	0.338937808702582		0.884429397286938	7.30198262917944	1.23694563068186e-12	2.5433999016484e-10	17.1591332736228
FUCA2	NA	0.338611242897278		4.30415567673662	6.32822615067309	5.83475811347747e-10	6.32709244772418e-08	11.1202
TRPM2	NA	0.338465713139088		1.69189616625482	5.05268444044553	6.269140472717e-07	2.62416648597167e-05	4.33076252695903
KIR2DL4	NA	0.338013404524655		0.455241307293362	6.79738407340263	3.2737796271355e-11	4.82732209833498e-09	13.9415702603302
BPIFA1	NA	0.337801788113922		4.23204407088437	0.98563851485918	0.324822487514763	0.626228838791723	-7.62591
VWA1	NA	-0.33757		4.99810003805139	-4.1924	3.30448543599479e-05	0.000716140563634408	0.525292962958849
ABHD14B	NA	-0.337467		4.25971526939186	-5.62917	3.13354338420265e-08	1.98304240748518e-06	7.2350329161006
ESCO2	NA	0.337267850901181		0.757415326226981	8.07933611016764	5.64420291515287e-15	2.02048863873521e-12	22.468402295375
U2SURP	NA	0.337088860865383		3.37036291146681	7.26733080478496	1.5579163932418e-12	3.12762242405407e-10	16.932271809775
CLDN5	NA	-0.336995		2.71678087692719	-3.51218	0.000487787362488527	0.00624417315799706	-2.01672
LMOD1	NA	-0.336909		1.96307678220343	-4.45987	1.02921950763719e-05	0.000274754447537432	1.6389912655051
HS3ST1	NA	-0.336858		1.92330613903854	-3.87105	0.00012384936732424	0.00209496863190311	-0.72807
PER3	NA	-0.336423		1.82216937421413	-4.53554	7.31884841649201e-06	0.000206120970759062	1.96555299340998
DAAM2	NA	-0.336393		1.33568579048394	-4.51247	8.12451362572888e-06	0.000224658491249564	1.86547550439282
SLC16A11	NA	-0.336249		0.926447778445396	-5.12536	4.36099570130705e-07	1.94409458780548e-05	4.68153121961473
FCHO2	NA	-0.336235		3.4714831833212	-5.22046	2.69459805827555e-07	1.28510268872365e-05	5.14732743607481
CABLES1	NA	-0.336098		2.28567474368951	-4.2088	3.08180434607736e-05	0.000678419900059935	0.591730583184271
SLC2A5	NA	0.33599493194051		1.20782984609422	4.86785049921738	1.54758957734981e-06	5.66629470390851e-05	3.45891215574856
TGFBR3	NA	-0.335911		1.3486391546424	-5.12644	4.33733651516901e-07	1.93645293070927e-05	4.68679121771818
FEZF1-AS1	NA	-0.335755		1.29264162394004	-2.93892	0.0034572674553083	0.0293618209610177	-3.82734
LILRB2	NA	0.3354262751437		2.02038239432762	4.38773398213503	1.41811764160762e-05	0.000355121039759339	1.33238665060207
UTP20	NA	0.335297609491173		2.26947330891863	5.69724846243793	2.16167278604624e-08	1.43205399819411e-06	7.5961542924568
C1QTNF6	NA	0.335284389198464		2.23436086497216	4.40521712894631	1.31264486268415e-05	0.00033444451530545	1.40627740379821
ACOXL	NA	-0.335214		0.92602836654818	-6.60595	1.08147190144212e-10	1.43770439085675e-08	12.7701361930826
TNC	NA	-0.335081		4.34738422796788	-2.05582	0.0403566520072375	0.177351995923538	-6.00544
SCARA5	NA	-0.334991		0.808653521892934	-4.03776	6.30965214070442e-05	0.00121341349129197	-0.0894941
AKAP12	NA	0.334934574589365		2.23483512964882	2.81631140615526	0.00506418926431482	0.039300300557501	-4.17441
LDHD	NA	-0.334829		2.25345853308137	-3.39591	0.00074260098264443	0.00872446041768734	-2.40878
GBP2	NA	0.334803879346965		3.8281773724561	3.9482256250091	9.09056259394396e-05	0.00163547560273244	-0.435584
CTSO	NA	-0.334791		4.17745794064882	-4.72002	3.12422993190544e-06	0.00010095390944728	2.7827578380174
ADRA2A	NA	-0.334518		1.67885907634904	-2.80823	0.00519082341465428	0.0400804951393472	-4.19679
KIF22	NA	0.334455517836747		3.21076137799143	5.75170615052886	1.60201043177189e-08	1.11082692996048e-06	7.88774574647487
CAMK1D	NA	-0.334405		2.8102788476424	-3.30258	0.00103175962939387	0.0113197012911208	-2.71438
TPM3P9	NA	0.334205265166588		1.72480104853747	6.48094735645501	2.325765441761e-10	2.84375073274086e-08	12.0202183310042
CCNP	NA	0.333834394924266		1.28377147386296	3.37329586361965	0.000804751243197785	0.0092857355098612	-2.48357
FAM136A	NA	0.33372060272063		4.03059671478158	7.66379661880789	1.05868745926365e-13	2.85961107178559e-11	19.5785469899643
ITGA2	NA	-0.3336		3.46737065090792	-2.54034	0.0113982112237924	0.0721550348425564	-4.90321
PDCD5	NA	0.33344008294435		4.56155617892934	5.7426905724154	1.68374923176806e-08	1.15938718828024e-06	7.83930589728738
PSMG3-AS1	NA	-0.33332		1.46055756547323	-4.98778	8.63773141850617e-07	3.43336823955392e-05	4.02128675771863
CCDC167	NA	0.333262056532308		4.90425579716916	4.74855819602999	2.73189194749978e-06	9.0490494475043e-05	2.91180307293389
RHEX	NA	-0.333216		0.784567724856531	-5.72547	1.85131926291109e-08	1.26161463164253e-06	7.74696535642772
MT-ND6	NA	-0.332973		10.3482878147537	-2.82524	0.00492759012417922	0.0385638473990808	-4.14963
MCM5	NA	0.332881411898626		3.21394956370236	5.6309875741136	3.10280211146394e-08	1.96568137176581e-06	7.24461888501008
IL1R2	NA	0.332770912933936		1.16577384019486	3.99851326051153	7.41113073548052e-05	0.00139102663558179	-0.242089
AC107385.2	NA	0.332691609122651		1.20793637255032	2.27763597438798	0.0232008547032409	0.120377856446817	-5.52904
HLA-DPA1	NA	-0.33269		6.23763039425696	-2.67484	0.00773975565954091	0.0541664397965562	-4.55713
NTN4	NA	-0.332509		3.49456899194647	-3.53712	0.000445066713660168	0.00581171724621509	-1.93101
RCAN2	NA	-0.332258		2.47450607206424	-3.29733	0.00105079837757803	0.0114742085242919	-2.73134
EEF1AKMT4	NA	0.33184299697607		2.61291816846039	4.51805800215961	7.92186507961992e-06	0.00021997612639782	1.88967753775041
AC091825.1	NA	-0.33159		0.727538617057816	-4.9732	9.27822086437542e-07	3.65373755231707e-05	3.95225432914773
AKR1E2	NA	0.331531531469107		1.18905052798501	4.97370632547609	9.25518746762412e-07	3.64950404828199e-05	3.95465292623268
NUP210	NA	0.331464219166589		3.65220256844968	4.02128801322841	6.75152170575296e-05	0.0012867300379816	-0.153704
CHORDC1	NA	0.331383777695542		1.88429607647966	7.03804574543315	7.01944646758729e-12	1.24143924669615e-09	15.4529550021644
DCN	NA	-0.33108		4.67581221748394	-3.05056	0.00241452130048981	0.022186564676095	-3.49891
DDAH1	NA	-0.330975		4.60970790307066	-4.24696	2.6175562876145e-05	0.000590082188297435	0.747306279688829
ANKDD1B	NA	-0.330706		0.82226937872591	-5.52521	5.48541069056882e-08	3.22418442014205e-06	6.69088573441402
RNF39	NA	-0.330616		2.04320157932976	-3.44896	0.000613901379751691	0.00752329874002155	-2.23144
MYO19	NA	0.330561288351752		2.16632965055889	6.45985981937693	2.64345612456378e-10	3.19277920215606e-08	11.894882905917
RN7SKP51	NA	-0.330486		0.748555297053533	-4.34966	1.67655097072099e-05	0.000408811509577859	1.17241845242872
SLC41A1	NA	-0.330407		3.16695217576874	-5.15348	3.78519368559326e-07	1.72625747945275e-05	4.81847353392051
TMEM132A	NA	0.330297336750521		2.97279344822484	3.54445	0.000433190366135148	0.00568881863363868	-1.90571
TUBB	NA	0.330207797386892		7.38088426129122	5.14784245004718	3.89438445314919e-07	1.76961558546566e-05	4.79096720086225
CCR5	NA	0.33020615364864		2.13830035948394	4.05789293556665	5.80674347813285e-05	0.00113656101595707	-0.0106665
AC079804.3	NA	-0.330181		0.813722501417559	-6.13397	1.83273512471639e-09	1.70550300100026e-07	10.0017048682341
CD83	NA	-0.330132		3.52357862993148	-3.93639	9.53520720787933e-05	0.00169799266742889	-0.480788
AC005336.1	NA	0.330073019927367		0.592431966111349	3.57918698364261	0.000380833643308072	0.00513865995003153	-1.7851
RFLNA	NA	0.329844398361597		1.11700212597002	3.79466569288344	0.000167358238225227	0.00265873604001315	-1.01225
DKC1	NA	0.329786671534408		4.32690958628908	6.58036654124433	1.26612505026941e-10	1.66088774806202e-08	12.6157039727086
PLCH1	NA	-0.329771		2.20497692828908	-4.12603	4.37272242934649e-05	0.000897639516612379	0.258788653135024
XPO5	NA	0.329770570451509		2.99484513871306	6.56491471180768	1.39229072589064e-10	1.81116117764626e-08	12.5226584383594
DNMT3A	NA	0.329738779623534		2.47875501592077	6.15263569790428	1.64393702155466e-09	1.56804676675545e-07	10.1078793802664
DDX12P	NA	0.329701724719567		1.06542596688009	6.00523428942892	3.8518079752574e-09	3.22380052284079e-07	9.27674586704568
SNRPD1	NA	0.329403331323251		3.42578748487366	6.14681527117344	1.70068274712208e-09	1.60925750899654e-07	10.074735128273
ELANE	NA	-0.329348		0.369498242464668	-5.58866	3.9016023590697e-08	2.39513242340246e-06	7.02192136710896
COX7A1	NA	-0.32906		3.09579546067238	-4.45138	1.06902667064963e-05	0.000282588260127597	1.60267064770654
BAZ2A	NA	0.32900965759205		3.80690362889936	5.75073294963869	1.61064422125392e-08	1.11421329690096e-06	7.88251365697961
CLEC14A	NA	-0.328979		3.49850708388009	-4.3256	1.86245662514293e-05	0.000447531833774741	1.07199502950886
IL15RA	NA	0.328842352350204		2.77078682009208	4.83453819159979	1.81589234606435e-06	6.45380303663443e-05	3.30489628408036
PDK1	NA	0.328739828580912		1.66271942707066	6.06440657305164	2.74213802878017e-09	2.39790458209573e-07	9.60832747475466
EFHC2	NA	-0.328674		0.974318790385439	-4.60329	5.37157311713831e-06	0.000158569478843928	2.2622179357674
MAGEA10	NA	0.328633133040799		0.355852765616702	3.21830321261292	0.00137952621121005	0.0142099090960212	-2.98336
TMEM204	NA	-0.328597		3.21235682870236	-4.95816	9.98661443031872e-07	3.89655007161694e-05	3.88126167211389
TSTD1	NA	-0.328488		4.70614702798073	-3.96055	8.64840157485458e-05	0.0015726701462013	-0.388371
MEOX2	NA	-0.328465		1.46857698017345	-4.39801	1.35515762558862e-05	0.000342968001460724	1.37580110239918
COL10A1	NA	-0.328403		3.52024434467666	-2.30886	0.0213883395170057	0.113458244528544	-5.45814
PHGDH	NA	0.328246784005943		1.82496524351606	3.02934441393952	0.00258715094573087	0.0234679984428501	-3.56223
SHOX2	NA	0.328137629460986		0.438822251835118	6.13514100723349	1.82033112307014e-09	1.69813746714788e-07	10.008336736536
IL12RB2	NA	0.328085776829077		0.569300683481799	6.01534209122746	3.63528539896182e-09	3.05981869048027e-07	9.3331896873369
FAM174B	NA	-0.327872		3.28135546941328	-3.90962	0.000106183836577262	0.00185148717862888	-0.582588
E2F3	NA	0.327871622576377		2.80940227555032	6.26620202118601	8.43498935319492e-10	8.6870157248571e-08	10.7598965671116
DNAJC9	NA	0.32784954896495		2.12500861957173	7.49209020353595	3.43758469124538e-13	8.07411196413302e-11	18.418915933464
DNAJC10	NA	0.327780861239694		3.07970067736831	6.07092	2.6410215268545e-09	2.33889811045904e-07	9.64499995498804
GPC2	NA	0.327695998901141		0.661345518475375	4.97813863693839	9.05627359651829e-07	3.57819150398605e-05	3.97561953296697
ATP2A2	NA	0.327454326905478		5.01521528852677	5.89400622533329	7.24265959391952e-09	5.61131425957071e-07	8.66100954080715
DUSP13	NA	0.32733107353207		0.671435098554604	3.67189214739567	0.000268680193258005	0.00389814832483435	-1.45782
MTX1P1	NA	0.327289977351479		2.11872810702998	5.36243786395102	1.29556801685783e-07	6.90473846042687e-06	5.85681285179104
IGHV4-31	NA	0.327281200055592		4.68165	1.67747163128492	0.0941214775514438	0.311210476408691	-6.70727
FCN3	NA	-0.327252		1.97731122448822	-2.80486	0.00524440625980833	0.0403994614358616	-4.20609
PPIF	NA	0.326998051473404		4.64926128619272	5.85749506775795	8.89222565443661e-09	6.68029857508522e-07	8.46105054076919
CHI3L2	NA	-0.326886		2.16958433064026	-2.74971	0.00619702792968057	0.045876689634152	-4.35697
FAM189A2	NA	-0.326865		1.13482652093148	-4.71714	3.16674321466967e-06	0.000101939625562584	2.76976370088067
AC116407.1	NA	-0.326856		1.0211117779379	-5.11592	4.57246835945681e-07	2.0156851616644e-05	4.63574788128033
MRPL47	NA	0.326788809895124		4.59898093253961	6.06411572287769	2.74673993764179e-09	2.39790458209573e-07	9.60669085685876
RASSF7	NA	-0.326712		4.66724843068094	-3.73579	0.000210346562683898	0.00320093063788167	-1.22763
ORM2	NA	-0.32661		1.88203068297002	-2.08859	0.0372872636406956	0.167752975426214	-5.93807
GPRC5A	NA	-0.32646		5.96902865213062	-2.70915	0.00699436185382855	0.0501790364363042	-4.46607
GTSF1	NA	0.326234600677239		0.633281613329764	3.38721684018897	0.000765940537249219	0.00895793160509695	-2.43758
RFWD3	NA	0.326211056638499		2.94063283773233	6.93012421537268	1.40742276246441e-11	2.28510082613894e-09	14.769907198894
ZNF608	NA	-0.326208		1.90847369757816	-4.8843	1.42964566355233e-06	5.30638750224446e-05	3.53530487096204
HENMT1	NA	0.326193358692892		2.18804142978373	3.77165386377793	0.00018306701990792	0.00285902091747917	-1.09681
FBLN5	NA	-0.32604		3.14204767733405	-3.47365	0.000561415475648545	0.00699800522556192	-2.14804
PBXIP1	NA	-0.326009		5.84541684836831	-4.46696	9.97030415539154e-06	0.000267999001093852	1.66940784777933
GCN1	NA	0.325871340090444		4.07633484997859	6.03376632454883	3.27078194494417e-09	2.80061882271416e-07	9.43628286762476
PUS1	NA	0.325801458749793		2.36590581155675	6.35101580011049	5.09208202458573e-10	5.63296060525452e-08	11.2534000815894
COL5A2	NA	0.325679402953279		4.51765462166809	2.74703590097767	0.0062468635246123	0.0461249525455469	-4.3642
CSRNP1	NA	-0.325588		3.88011590763169	-4.29411	2.13571783310877e-05	0.000502617827632176	0.9413242097715
PSMC3IP	NA	0.325532768596995		1.20209233580728	7.58874969700518	1.77577142529177e-13	4.41520674378821e-11	19.0691914311746
PPIL6	NA	-0.32541		1.00668007438972	-5.35669	1.33496938307971e-07	7.07034051872807e-06	5.82776464611809
SLAMF6	NA	0.325370471426897		1.95919512645396	3.91509469656785	0.000103877091096527	0.00181980903930426	-0.561814
LBR	NA	0.325295199002082		3.86169945400428	6.23802848135047	9.96262986169395e-10	1.01027187184522e-07	10.5972028851306
PPP1R12B	NA	-0.325289		1.95161872261242	-4.72317	3.07849013439152e-06	9.98015263208301e-05	2.79693778117488
RHEBL1	NA	0.325137459220078		1.35137740376445	5.97428942249674	4.59595301841879e-09	3.76703327126232e-07	9.10444959488945
FAM83A-AS1	NA	0.325134060515026		1.20566253017131	3.64581391129893	0.000296605034522559	0.00421057275954815	-1.55068
TONSL	NA	0.325086536835629		2.03700570415632	4.8828705334926	1.43952445914261e-06	5.33638811354277e-05	3.52866807518393
AL138760.1	NA	0.324898220223059		0.552675718865096	4.52678087581076	7.61518505337282e-06	0.000212499187207613	1.92751225149478
PFDN4	NA	0.324629477403124		3.68421064811349	5.39320521269335	1.10309341181194e-07	5.98085975397017e-06	6.01278496209284
SLC12A8	NA	0.324558688380958		2.41650031817345	4.76405778801505	2.53912802217063e-06	8.50536322375804e-05	2.98219348287845
SNX10	NA	0.324533181132005		2.93280350155889	3.80462553234468	0.00016096152568854	0.00258164040553733	-0.975495
HMGCS1	NA	0.324526682976814		2.97449542551392	4.28257171121709	2.24516316323544e-05	0.000523202258086677	0.893645676590912
KDR	NA	-0.324512		3.24495146648608	-3.07879	0.00220121859423003	0.0206317371835213	-3.414
RUVBL1	NA	0.324510717452964		3.22717152970878	6.29803701967431	6.98372572871907e-10	7.46404528243528e-08	10.9444786066826
IGKV6-21	NA	0.324500587929546		2.97862208194218	1.76247752458166	0.0786447806158582	0.277072831168362	-6.5618
FAM13A	NA	-0.324394		2.34328260722698	-4.69836	3.45770070757266e-06	0.000109701231632033	2.68527093986518
STAT2	NA	0.324297874857224		4.64014333155032	6.05851603450664	2.83682504241453e-09	2.46095607767067e-07	9.5751943965331
PDLIM4	NA	-0.323886		2.57925930935974	-2.8927	0.00399845126444576	0.0328681654362187	-3.95985
SORBS2	NA	-0.323813		1.56295948170878	-3.74649	0.000201831280886665	0.00309592721616138	-1.18873
SENP1	NA	0.323759898515807		2.24762959740043	8.31650155917376	1.00720820836768e-15	4.34704644084436e-13	24.1692976366846
TACSTD2	NA	-0.323727		7.26052003457816	-2.7232	0.00670810184496119	0.04862432837704	-4.42843
GNG7	NA	-0.323297		1.46055835183726	-5.28244	1.96123408111708e-07	9.73637209994163e-06	5.45496285075349
ZBED2	NA	0.323291062524068		1.40132748134689	3.91527992444161	0.000103799926261337	0.00181899345861212	-0.561111
TUBA4B	NA	-0.323049		0.6656999611606	-4.00006	7.36455470221711e-05	0.00138534757399351	-0.236112
ZNF229	NA	0.322999720886978		0.952279816376874	4.63060245218134	4.7366719342191e-06	0.000142445340596678	2.38294994279536
AC009093.3	NA	-0.322997		0.431520018959315	-6.39864	3.82640152346864e-10	4.40659077772482e-08	11.5329506540347
SNAI1	NA	0.32286793068277		2.02432448756959	4.04722925006247	6.06814835870726e-05	0.00117533783594465	-0.0524607
CFD	NA	-0.322767		3.88639902795931	-2.67844	0.00765824624427441	0.0537669689059266	-4.54762
ATP1A1	NA	-0.322488		5.08290411280086	-3.81025	0.000157449549627374	0.00253764091051181	-0.954687
AADAC	NA	-0.322224		1.08970658550749	-2.76466	0.00592448441595841	0.0443340337405759	-4.31637
MR1	NA	-0.322091		2.91231132844754	-5.57289	4.24769284067758e-08	2.58092944135403e-06	6.9393249307792
ADGRE5	NA	-0.322032		4.21584	-4.10833	4.70881138742587e-05	0.00095500480507302	0.188400294410179
PSMD14	NA	0.322027820360301		3.59065481651392	6.69771575527307	6.11912629506059e-11	8.61665784259906e-09	13.3282448605731
CYB5R1	NA	-0.321752		4.32299864837687	-5.73132	1.79264388483929e-08	1.22584660774096e-06	7.77831011659872
CCL23	NA	-0.321679		1.12762422782013	-4.34146	1.737840799262e-05	0.000422024730916816	1.13812483954252
AC091825.2	NA	-0.32167		0.776471403460385	-4.5418	7.11350475930175e-06	0.000200727962907707	1.99283109805971
IGHV2-5	NA	0.321492284189168		5.98189095045396	1.57833928213874	0.115166874579346	0.352522612505922	-6.86793
FBXO32	NA	0.32148092265135		3.0569721928137	3.44934233679616	0.000613064271060626	0.00751769113568028	-2.23016
APOBEC3G	NA	0.321465467248127		2.13639902540257	4.18612816003851	3.39369115785391e-05	0.000731471539224921	0.499932372130674
YEATS2	NA	0.321361217429288		2.45584387714775	5.95051265144431	5.26137733496101e-09	4.24799030914026e-07	8.97258280361349
CCT3	NA	0.32127815158958		6.49544837805782	5.80837748268715	1.16998863619772e-08	8.45807843277533e-07	8.19374251087278
SLC16A9	NA	-0.321212		2.05288134156745	-2.2599	0.0242890576968103	0.124399525013014	-5.5689
MMD	NA	0.32120068596873		3.2589194959379	3.84540270188729	0.000137101612939677	0.00227065948922167	-0.824087
TAS1R3	NA	0.321150713343885		1.1225868887409	4.18404176321092	3.42386034468822e-05	0.000735307109225705	0.491506857953009
TMC4	NA	-0.321085		5.08141621365739	-3.70956	0.000232678889821802	0.00347055982649869	-1.32258
C1orf194	NA	-0.320984		1.03384450233405	-3.12301	0.00190167677323154	0.018374835865449	-3.27948
PSME2	NA	0.320881222100803		5.35198700222912	5.3081954802319	1.71711080361953e-07	8.70627921452958e-06	5.58375821971837
SCG3	NA	0.320789868248735		0.388811728905782	3.45347443162673	0.000603981305707074	0.00742777009733799	-2.21624
LRIG1	NA	-0.320781		3.30458531968308	-4.37352	1.50978290791482e-05	0.000374915752277185	1.27252112780246
NME1	NA	0.320778118049354		2.82565461605782	4.62388772108868	4.88571367407084e-06	0.000146630630993932	2.35320903935596
MIR4292	NA	0.320713742466594		2.41992242607281	3.65336548170028	0.000288250184743178	0.00411556438687617	-1.52386
PAK1IP1	NA	0.320662992323666		3.9846216898758	5.62893027941033	3.13764306390999e-08	1.98352448329561e-06	7.23376164913633
TDRD5	NA	0.320629513288278		0.745256575912206	4.0238585658801	6.68067522155622e-05	0.00127404507177714	-0.143699
PLEKHG2	NA	0.320621075259464		2.84755422741542	3.64065065047578	0.000302447930470773	0.00427850003284341	-1.56899
ATAD5	NA	0.320556204746499		1.13009002743683	6.94282066807494	1.29738521436069e-11	2.13561825424292e-09	14.8498201615614
SPAG6	NA	-0.320549		0.978450416706638	-3.20636	0.00143675697961021	0.014669733119649	-3.02093
IGLV1-44	NA	0.320505377949595		6.61429179101713	1.67150242061212	0.0952944466306618	0.313744650483708	-6.71722
DHRS3	NA	-0.320445		4.64044404505139	-3.60651	0.000343894293921493	0.004736691853588	-1.68948
SSRP1	NA	0.320436186386332		4.69901105508137	6.92809272190755	1.42586032694301e-11	2.30245445837667e-09	14.7571317724344
PRDX1	NA	0.320329240361487		7.19626075232976	4.52673282416455	7.61684283710649e-06	0.000212499187207613	1.92730364857572
CKAP4	NA	0.32030208284961		5.42026383976017	4.90474588193334	1.29506044110931e-06	4.86665530135393e-05	3.63060821153653
TMSB4X	NA	-0.320298		10.0361782043148	-4.25544	2.52386694977723e-05	0.00057375007507101	0.782053575276382
ATP10B	NA	-0.320293		0.901772348905782	-3.53383	0.000450493304908415	0.00586677934492169	-1.94235
YES1	NA	0.320260861759621		3.87038629823126	5.82240568500126	1.0820043492465e-08	7.90861333943713e-07	8.26988850379377
SERTAD4	NA	-0.320227		2.0551201234818	-3.51974	0.000474454822149875	0.00611975383146534	-1.99081
ADGRF4	NA	0.320219357327097		1.17436436435332	3.13961036845973	0.00179928638545494	0.0175715764767389	-3.22851
APOL6	NA	0.320104966367659		3.56314594145396	4.59298707196488	5.63164319633504e-06	0.000164692305757388	2.21685148086616
MOCS1	NA	-0.320028		1.75436056782869	-5.46494	7.55917412502426e-08	4.27399013516119e-06	6.37951310055768
MORN5	NA	-0.319972		0.788054427561028	-3.43564	0.000644098285729015	0.00779212062930802	-2.27621
IL6R	NA	-0.319895		3.21899499247323	-3.90681	0.000107383592416774	0.00186638274225633	-0.593215
PACC1	NA	0.319814918147717		2.45393568772377	6.11582354743168	2.0366196360369e-09	1.86284791333416e-07	9.89870280813645
NAA50	NA	0.319745446646285		4.43104975623983	6.55379825314018	1.4906007943085e-10	1.91726107361446e-08	12.4558313499378
AC012073.1	NA	0.319458536334451		0.92495064033833	7.69188054451981	8.71541068441144e-14	2.44294605901163e-11	19.7701573049377
C12orf75	NA	0.319357851351692		2.40203384301927	2.72663757001463	0.00663981257077076	0.0482234444152385	-4.41921
STS	NA	-0.319348		2.09799159603212	-4.37373	1.50837889946455e-05	0.000374723694489054	1.27341023727341
BAIAP2L2	NA	0.318973673535129		1.46071631044111	3.08677370312096	0.00214412520076589	0.0201985567422815	-3.38985
AMIGO1	NA	-0.318878		1.63232530829336	-5.77783	1.38636626283398e-08	9.78425520221452e-07	8.0284957025578
CD81	NA	-0.318859		6.12553364377088	-5.38853	1.13042798490534e-07	6.10677750681951e-06	5.98904315192956
STOM	NA	-0.318503		6.34719189344325	-4.29287	2.14726817205229e-05	0.000504344916427017	0.936177957058897
MISP3	NA	-0.318283		1.99781024860171	-4.3326	1.80649751576303e-05	0.000436024810628359	1.10112319554728
CA2	NA	-0.318013		2.98506542841542	-2.59121	0.00986418809126436	0.0648776439552068	-4.77436
TNFRSF19	NA	-0.318008		2.57803397627195	-3.0846	0.00215952527716875	0.0203146477869995	-3.39643
MRPS35	NA	0.317984054901774		5.23823498999143	5.10453069439243	4.84114035399856e-07	2.10600237478778e-05	4.58055042093813
IGLC7	NA	0.317660196357341		3.47716336458244	1.61482034161009	0.107027092403589	0.336934622747981	-6.80993
SLC16A7	NA	-0.317611		1.32962158508779	-4.30227	2.06152631566384e-05	0.000486706951855415	0.975062136181295
AC006026.3	NA	-0.317531		1.36400613387794	-4.17838	3.50703272478898e-05	0.00074937760747163	0.468659668555068
RERG	NA	-0.317494		1.65197561556103	-4.26984	2.37203660558267e-05	0.000546976729725047	0.841214338642017
C1orf112	NA	0.317339472145856		1.30814077818201	7.74501039683158	6.02336475943957e-14	1.76321392839871e-11	20.1341329389519
CCDC77	NA	0.317145503131655		1.83427473214347	6.97127525239729	1.08056252194533e-11	1.80368953101347e-09	15.0293478464105
TNFSF12	NA	-0.317094		3.33954203535332	-5.32577	1.5677056255721e-07	8.0448479355783e-06	5.6719781024585
UGGT1	NA	0.317089866242241		3.62519676858458	6.12859557242345	1.89097453480207e-09	1.75303074502462e-07	9.97115596286513
ARL5B	NA	0.317082346017142		2.84684820596788	5.69770028026142	2.15632643773542e-08	1.43170438252502e-06	7.59856361650524
GRB14	NA	0.317070044064298		1.74915811181799	3.27697074785929	0.0011277083241292	0.0121554397701893	-2.79682
TBC1D31	NA	0.317069499724196		1.06821656968094	7.75364817017471	5.67121709027937e-14	1.68503202186381e-11	20.1934903539103
FCN1	NA	-0.317031		1.28891863171949	-4.21238	3.03510415467382e-05	0.000669977820532457	0.606274819018704
ADIPOR2	NA	0.316927668523358		3.92530819290364	6.39338247659176	3.94935467097121e-10	4.53062648586473e-08	11.502006254721
BEX1	NA	0.316917510436487		0.657732617805139	2.56117608651026	0.0107459307784255	0.0690715187211637	-4.85074
RBMS3	NA	-0.316865		0.866833060428266	-7.063	5.96958133955216e-12	1.06848313711309e-09	15.6120805320703
IGHV2-70D	NA	0.316858776871447		2.78401981836403	1.73679209243986	0.083085313394193	0.287133565753796	-6.6065
NOSTRIN	NA	-0.316779		1.67857302412848	-4.37424	1.50504644883586e-05	0.000374052196468515	1.27552389395948
TRBJ1-5	NA	0.316684889544897		1.63409759572163	2.92701438241409	0.00358985820541914	0.0302115470894812	-3.86166
PUS7	NA	0.316557990307015		2.6791652037666	5.77722537706369	1.39104512074553e-08	9.79401247099319e-07	8.02521519783331
RCC2	NA	0.316488568142151		5.15224674664454	5.56076357432034	4.5338333059551e-08	2.72415076211401e-06	6.87597691598154
PLIN2	NA	0.316446061114573		3.96583593646467	3.31056710387639	0.00100342628370854	0.0110790790566882	-2.68855
MUC15	NA	-0.316421		1.98159021253105	-2.36094	0.0186400986673257	0.102752247050757	-5.33781
CD8B	NA	0.31627273924846		0.765656374794433	6.04957561887661	2.98666952964178e-09	2.57964898443944e-07	9.52495891020707
AC025575.2	NA	0.316246744324389		0.79681041254818	2.84531818029991	0.00463237338112265	0.0367915204223245	-4.09359
KIF21A	NA	0.316225333538387		2.05810913454604	5.20141524547523	2.96910529267503e-07	1.40028661041207e-05	5.05343
TFG	NA	0.31618978470076		3.52620851228694	7.1040639647342	4.56787647921868e-12	8.37782382410774e-10	15.8749923829532
AL133466.1	NA	-0.31618		0.537695859342612	-4.81729	1.97191242506771e-06	6.91321085234357e-05	3.22552137638262
BORA	NA	0.316145763125751		1.29771316688223	6.91994623779681	1.50221053175255e-11	2.40406505073612e-09	14.7059316759283
PABPC1L	NA	0.316111316802029		2.80207981097645	3.0215202723223	0.00265361855105712	0.0239103303681604	-3.58547
RBM17	NA	0.315855541054997		3.67932473768737	8.13471288093232	3.78646784217505e-15	1.4141960792079e-12	22.8622530712839
C3	NA	-0.315803		6.56174992764668	-2.11941	0.0345848940279736	0.158985437155339	-5.87377
PIK3IP1	NA	-0.315692		3.88712037175161	-4.52583	7.64810944453558e-06	0.000213271354121109	1.92337780928102
CSAG3	NA	0.315667453920168		0.364799354856531	4.10817167197204	4.71193497709544e-05	0.00095531226229587	0.187770079843103
GPT2	NA	0.315464085771588		3.27340947901713	2.87930120535979	0.00416919114432028	0.033942727973584	-3.99788
AL136452.1	NA	-0.315439		0.6389284364197	-5.12194	4.43649059629265e-07	1.96448597014974e-05	4.66493618838588
NEFH	NA	0.31531506007581		0.857480044458244	2.61404436333051	0.00923765443459952	0.0618552596773537	-4.71571
AL021978.1	NA	0.315202108855694		0.858657869460385	5.01795688603809	7.44508689914488e-07	3.02403857754467e-05	4.1647279717015
CDK18	NA	-0.315117		2.59077042049679	-4.6315	4.71706294470597e-06	0.000141927467557573	2.38693261009333
HSPE1	NA	0.314997198558533		3.65073014133405	5.01751103056835	7.46148977699994e-07	3.02759461961494e-05	4.16260298746715
SPRY1	NA	-0.314996		3.63930622894218	-4.63357	4.67222074454693e-06	0.000141006625456555	2.39610304644257
SFMBT2	NA	0.314861357231239		1.28736107143897	5.18132396938805	3.28796448695645e-07	1.5288263041698e-05	4.95471356852603
MTFR1	NA	0.314688125748871		3.21510937876231	4.84680856316279	1.71222419323844e-06	6.14415522095416e-05	3.36151583451865
HAL	NA	0.31465118041503		1.18409383810278	2.96433849779297	0.00318896465869964	0.0275442685409906	-3.75359
PFDN2	NA	0.314184391872494		6.4477238657773	5.05574922893184	6.17445176718488e-07	2.59484173842429e-05	4.34546474922396
CELF2	NA	-0.314165		2.85080267599143	-3.85284	0.000133128277892948	0.00222157112763564	-0.796316
FZD1	NA	-0.31409		3.04908023310707	-3.91694	0.000103111167282847	0.00180798996890408	-0.554813
ASCL2	NA	0.314023249961202		1.17856549677088	3.62735070219165	0.000318000449833119	0.00445050841518683	-1.61605
RECQL	NA	0.313980417941997		2.70163084486724	4.72677804216657	3.0267285705657e-06	9.83380637382702e-05	2.81324177913899
ZAP70	NA	0.313904507945726		1.46699212973448	4.09297676017977	5.02017305672511e-05	0.00100665570321334	0.127560085096281
CTSF	NA	-0.313866		3.56293852408994	-3.80185	0.000162718430430388	0.00260419607053472	-0.985733
IGFBP4	NA	-0.313815		7.6335302713833	-3.79693	0.000165884984423532	0.00264234136991205	-1.00391
TYMP	NA	0.313772145489658		5.02077625303212	3.84209236910275	0.00013890642596187	0.00229512761545708	-0.836435
CENPL	NA	0.31363815280758		1.56752107540685	6.92854017545842	1.42177902765732e-11	2.30211980761604e-09	14.7599454062993
SASS6	NA	0.313547819349692		1.44922898748822	6.68078120326491	6.80034614993595e-11	9.46378851554553e-09	13.2247765402097
PLA2G12B	NA	-0.313517		1.1719955828137	-2.6777	0.00767498284000468	0.0538463022767931	-4.54958
MMP13	NA	-0.313362		2.14196887784582	-1.74691	0.0813120034901145	0.2831284503911	-6.58897
AL353807.5	NA	0.313335712072083		1.55609130094433	4.17026620149529	3.62956190888841e-05	0.000770524754432685	0.435974685215582
RAB38	NA	-0.313264		3.28707099299572	-3.34422	0.000891780167488036	0.0100670867539531	-2.57903
ABCC1	NA	0.313249957050486		3.54971722964026	4.71813834982222	3.15197134083206e-06	0.000101574156701521	2.77425875823508
ZDHHC11B	NA	-0.313099		1.17099253437045	-3.30021	0.00104031839880326	0.0113874065473649	-2.72204
RPS23	NA	-0.312987		4.62577473480514	-4.97995	8.97635797451504e-07	3.55133885670827e-05	3.98417340683553
ITGAE	NA	0.312806379609177		1.99713855890364	6.45712115286456	2.68771502711707e-10	3.23965066473437e-08	11.8786304558512
RRM1	NA	0.312709		3.91008999083726	5.79469512120291	1.26250491594904e-08	9.06180210727624e-07	8.11962679964484
DHX37	NA	0.312568331929624		2.5138490542334	6.45676333432292	2.69355100236036e-10	3.24011284947899e-08	11.8765074287129
NABP2	NA	0.312539495855596		4.16820242534904	6.3756893788941	4.39227318783374e-10	4.96209965615651e-08	11.3980150698198
MRPL15	NA	0.312452734106864		4.97803297965739	4.87698617230002	1.48096417083898e-06	5.45935576227889e-05	3.50131685964983
SOX2	NA	0.312348308300715		2.37122969416916	1.86385821387892	0.0629708795571059	0.240178533170825	-6.37904
PTPRG	NA	-0.312342		1.84590878561242	-4.83288	1.83038968701999e-06	6.50143913696808e-05	3.29723793993649
WDR53	NA	0.312326118037641		2.64144480006852	6.42029049936973	3.35834545189059e-10	3.92075285133883e-08	11.6606210960659
PCDHB8	NA	0.312063148956651		0.707632822102784	4.66266734596047	4.08317681571216e-06	0.000126374322446291	2.5255142116444
LINC01612	NA	-0.31198		0.382146203169165	-5.97062	4.69292646894662e-09	3.84121849160722e-07	9.08408496775834
KCNJ10	NA	0.311946563127888		0.344808513824411	8.60450741696827	1.18442441327808e-16	6.39847603042152e-14	26.2835705646028
CCL26	NA	0.311892069484445		0.742964211672377	4.89466264798729	1.35982120388191e-06	5.0789450169377e-05	3.58356880861502
AP003119.1	NA	0.311785508508297		0.418602234205567	4.66248652103752	4.08660654013108e-06	0.00012641463146317	2.52470773008291
ACTL6A	NA	0.31173920398986		3.74699331522056	5.51032606342037	5.93911271538451e-08	3.45666830557306e-06	6.61370390641279
MSH2	NA	0.311630182672963		2.03546333433619	6.62514069950415	9.60521595028837e-11	1.28554133475211e-08	12.8863421457579
IGHV1-45	NA	-0.311273		2.08355752466809	-2.01118	0.0448828351216566	0.190862859186298	-6.09554
CHADL	NA	-0.311255		1.09337237063812	-6.03104	3.32242409464738e-09	2.82853480516226e-07	9.42099667786209
TEPP	NA	-0.311197		0.568553971327623	-4.63216	4.7027326142587e-06	0.000141665542781524	2.38985368206683
CRIP2	NA	-0.310918		4.83817794490578	-2.95231	0.00331342520733646	0.0283713226975161	-3.78855
WNT4	NA	-0.310811		1.1123113327409	-3.6871	0.000253556322074874	0.00372739515338573	-1.40337
SNRPB	NA	0.310803771074431		6.43723	4.3122460525253	1.97403121549145e-05	0.000470377366105617	1.0164535683449
GPX3	NA	-0.310697		5.62998264709422	-2.82975	0.00485976967208175	0.0382043858967834	-4.13707
ST6GALNAC4	NA	-0.310657		3.98286045806424	-3.66966	0.000270967917009734	0.00392827457925993	-1.46578
PI3	NA	0.310623203405045		2.08379779268522	1.75736549796009	0.0795127675503867	0.279088405133738	-6.57075
IGHV3-66	NA	0.310559408954318		3.1989680580985	1.95370264592915	0.0513348600917091	0.209429542181215	-6.20867
DPP7	NA	-0.310465		5.31473	-4.21161	3.04505289497865e-05	0.000671924334315676	0.603157634819054
LINC01671	NA	-0.310404		1.27302299790792	-3.19612	0.00148761381299086	0.0150878926818858	-3.05306
ATP11A	NA	-0.310323		4.41034260084154	-2.79435	0.00541502736000098	0.0414508032771735	-4.23507
ARL6IP6	NA	0.31031128206783		2.73794398522484	5.76515076497457	1.48725258710314e-08	1.04219926575492e-06	7.96010476765074
RAB17	NA	-0.310304		2.95489139500428	-4.26719	2.39930602646511e-05	0.000551126251707239	0.830313466147771
DNAH2	NA	-0.31023		1.16501308098287	-4.68329	3.70962744093668e-06	0.000116573718165109	2.61768769309673
MECOM	NA	-0.310046		2.81563466367024	-3.08869	0.00213062087830343	0.0200968277892545	-3.38404
SMIM10L2A	NA	-0.309904		1.36994999946895	-3.58229	0.000376463870191069	0.00509938204290725	-1.77429
NOD1	NA	-0.309846		2.01956907955675	-5.08811	5.25547399268867e-07	2.25977776079256e-05	4.50117674637251
ELOVL4	NA	0.309629985003864		0.686180779216274	4.45223017477942	1.06496587702441e-05	0.000281891012366587	1.60631302120656
EMP1	NA	-0.309525		4.04969995010921	-3.44121	0.000631321465295281	0.00768290943143698	-2.25753
DCAF13	NA	0.309474690660958		2.87846512723769	5.88711593770477	7.52921157449413e-09	5.80305925554785e-07	8.62319186721429
LSG1	NA	0.309304633542192		3.38958262378158	6.18835253446004	1.33413621302337e-09	1.29966738233936e-07	10.3118508569337
TNFAIP3	NA	0.309262185685434		3.58190536649465	3.59156002577034	0.000363664984337488	0.00495879486674412	-1.74188
SNED1	NA	-0.309007		1.53517770179229	-5.36976	1.24702483742493e-07	6.65850757652612e-06	5.89384302035203
WDR75	NA	0.308896725873604		3.28760450575589	8.27595564603961	1.35575863972685e-15	5.59476398660613e-13	23.8759122636371
IGLC2	NA	0.308779974822684		8.95725241088651	1.68395474772363	0.0928607098821117	0.308759782007308	-6.69642
AC005077.4	NA	0.308750351713134		0.92322386254818	3.83087881589671	0.000145188386061312	0.0023760395318983	-0.878189
ELMO3	NA	-0.308532		4.16320359842398	-3.87804	0.000120455407203787	0.00205157412372537	-0.701813
CTNNBIP1	NA	-0.30853		3.65573752330835	-5.31765	1.63515595496064e-07	8.35490175989521e-06	5.63115127841431
WNT7B	NA	-0.308379		2.85990231079015	-3.03604	0.00253146277294949	0.0230684931482519	-3.54228
SPRR1A	NA	-0.308298		0.842864047730193	-2.31932	0.0208095228955445	0.11126144183024	-5.43419
TDP1	NA	0.308295591225042		1.81563161158672	5.63414681407334	3.0500312656451e-08	1.93513769467357e-06	7.26129830148713
RN7SL3	NA	0.308228799536583		1.70452716294218	2.13605832054738	0.0331956268693443	0.154412284233574	-5.83863
SMIM22	NA	-0.308064		2.85633627959101	-3.08143	0.00218219395380394	0.0204986869286825	-3.40602
OLFML3	NA	-0.307985		3.84270097037902	-2.75444	0.00610945334522911	0.0453980437147549	-4.34413
SUZ12	NA	0.307839802390939		3.2566907110257	6.29670971392166	7.03902555472178e-10	7.50964191317392e-08	10.9367670174617
GPR15	NA	0.307760546731022		0.714205939509636	4.45463982653343	1.05356037653917e-05	0.000279494517033319	1.61661839188458
ANAPC7	NA	0.307735569943236		3.07258966578587	7.65481569273054	1.12650974587082e-13	2.97518733949457e-11	19.5173868580005
EDN1	NA	-0.307683		3.39084518759315	-2.67716	0.00768708564447772	0.0539004991020644	-4.55099
MAP6	NA	-0.307675		1.01187035765739	-5.38488	1.15224140159169e-07	6.20768749303579e-06	5.97050595475756
ASAP1	NA	0.30764504663605		2.83478216903212	4.79401455607346	2.20302474192573e-06	7.54974292181053e-05	3.11882958409741
ARHGAP20	NA	-0.307578		1.06998348537687	-4.38176	1.45600107366626e-05	0.000363535326897242	1.30718724307659
ZMAT1	NA	-0.307504		1.31229701944968	-4.06566	5.62301543788659e-05	0.00110569844269018	0.0198567359347859
FOXF2	NA	-0.307447		1.73494315005996	-3.96636	8.44722470966947e-05	0.00154546761437007	-0.366079
VSTM4	NA	-0.307446		1.52896849980942	-4.82951	1.8601399888045e-06	6.58742304497728e-05	3.28171083552962
LIMD2	NA	0.307417778635423		2.84011687951392	3.86266904635727	0.00012804165695735	0.00215240379718063	-0.75952
NOP58	NA	0.307280042544644		4.11088108173233	7.44594573719408	4.70138366426086e-13	1.06631688116426e-10	18.1107855794203
TP63	NA	-0.307169		1.04024173086296	-2.9498	0.00333996311384327	0.0285368753525553	-3.79584
AC026785.3	NA	0.3071232895265		0.521966517991435	3.36710981286233	0.000822578433828696	0.00946387238176891	-2.50395
SMC3	NA	0.306927226452278		3.64780099492291	5.87668134726793	7.98433443041173e-09	6.09847158345484e-07	8.56599366870625
SLC22A18	NA	-0.306877		2.77823317422056	-4.07095	5.50131707135819e-05	0.00108716416910006	0.0406321348432908
MGME1	NA	0.306616818086422		3.44412517363597	6.44806639135463	2.83927737764681e-10	3.39858342101955e-08	11.8249365199968
APOBR	NA	-0.306604		2.30039034615418	-3.85166	0.000133749464100207	0.00222911772342834	-0.800712
DDX55	NA	0.30655806856673		2.31364743174518	7.08948636953713	5.02377943856698e-12	9.07395347590894e-10	15.7815285807612
IGLV8-61	NA	0.306553481096076		4.74013102510921	1.45814668151856	0.145474370810731	0.406024564889244	-7.04974
H2AC9P	NA	0.306507829524675		0.539833675286938	4.37017203018591	1.53220220175776e-05	0.000380165276147195	1.25843518805979
RBP4	NA	-0.306419		1.7090333243576	-2.50486	0.0125904883333065	0.0776359010810836	-4.99162
STOML3	NA	-0.306393		0.552807968531049	-4.08699	5.14671368172011e-05	0.00102802794562197	0.103911605992293
HSPG2	NA	-0.306346		3.92541303033191	-2.9973	0.00286942567117738	0.0253789321164427	-3.65706
ARHGAP44	NA	-0.306332		1.4849600932848	-4.63605	4.61895487502058e-06	0.000139692079420591	2.4071116353307
GNB4	NA	0.306322805546113		2.21072355664454	4.66291329543693	4.07851630901909e-06	0.000126295858857296	2.52661119529936
PAH	NA	0.306261971335098		0.371107931299786	3.99223778141185	7.60335955875951e-05	0.00142216568592926	-0.26636
IGLV1-47	NA	0.306221999788743		6.35347021533619	1.61006933779122	0.108060510536118	0.338916809229961	-6.81756
TRPC6	NA	-0.306199		1.90543532282227	-2.94481	0.00339325436101886	0.0289306937242953	-3.81028
MMP15	NA	-0.306084		4.47249660002998	-3.22608	0.00134337555898395	0.0139365833130346	-2.95881
SQLE	NA	0.306032319594216		3.96781743739615	3.71135418426058	0.000231083890709171	0.00345196810495269	-1.31611
FZD10	NA	0.306009339514673		0.778870697092077	2.59874969119469	0.00965321734065076	0.0638833387458376	-4.75505
SERINC2	NA	-0.305837		5.79125716859743	-3.34775	0.000880759489576283	0.00998045772772403	-2.56747
TEKT2	NA	-0.305836		1.1131321769743	-3.20415	0.00144760200971326	0.014765242331823	-3.02788
MAPKAPK3	NA	-0.305658		4.1868052072591	-5.08213	5.41471011606423e-07	2.31985388563086e-05	4.4723299372581
HDAC2	NA	0.30560259227863		2.92160086002355	6.4025346893557	3.73772306343924e-10	4.32121508408197e-08	11.555893205211
ATP5F1B	NA	0.305595796024615		7.7919372591349	5.51328034416297	5.84625410841743e-08	3.40930131637485e-06	6.62900827425933
LGI3	NA	-0.305489		0.639947660556745	-3.43394	0.000648064030703257	0.00782575837441787	-2.28193
GOLT1B	NA	0.305438237333288		4.20676364346681	4.56569387574875	6.38043996661008e-06	0.000183164862113931	2.09710739090573
SOCS2	NA	-0.305436		1.87737971424411	-3.53321	0.000451517715935335	0.0058775440858141	-1.94447
MICB	NA	0.305321122932312		2.24341117937687	4.03559691159232	6.36603238497863e-05	0.00122267326582085	-0.0979344
FSCN1	NA	0.30525564059392		4.58650293442398	2.42821461277273	0.0155512427821983	0.0901489660608086	-5.17847
NRCAM	NA	0.305132209750226		0.870810807867238	3.60432498360679	0.000346715224284479	0.00476595084151767	-1.69714
TUBG1	NA	0.305118719697972		4.1363969035439	4.71502426397136	3.19832482069462e-06	0.000102733650889166	2.76022362817755
NAA25	NA	0.305023301102133		2.10766965705782	7.00213440920736	8.85595915563675e-12	1.5209725920941e-09	15.2247192428128
SOX15	NA	0.304842059805107		1.14512779702355	3.47671714930884	0.000555188172742972	0.00694142711116773	-2.13763
CLMP	NA	0.304662531258521		1.99416233168737	3.25209727821758	0.00122876026192524	0.0129763372675752	-2.8763
UBA2	NA	0.304662497192807		4.6255743888651	5.56997288278773	4.31480749976089e-08	2.61635837618154e-06	6.92409087133364
AKR7A3	NA	0.304567100292634		1.93000664604283	1.83351896635053	0.0673636750971223	0.250701565350138	-6.43479
NEURL1	NA	0.30455633274691		0.502397897732334	3.98641176456022	7.78604652755288e-05	0.00144586884016657	-0.288861
SF3B4	NA	0.304496330585072		6.07484395459957	5.79297980286648	1.27459487764826e-08	9.12548506136992e-07	8.11034579430147
HLA-DRA	NA	-0.304399		9.93912441273448	-2.44906	0.0146907923486522	0.0864941686838708	-5.12822
CCT2	NA	0.304373015177887		5.19288898858244	4.15320382104257	3.90068621795852e-05	0.000815029457862049	0.367428290171087
LINC02257	NA	-0.304297		1.4390854256788	-2.76709	0.00588118346376388	0.0440766106887003	-4.30974
AKR1C7P	NA	0.304268544011239		0.402196542456103	6.23823161769549	9.9507017144405e-10	1.01027187184522e-07	10.5983737182661
OAS2	NA	0.304258040458414		3.58714616004283	3.01915984226735	0.00267397617897282	0.0240427236282767	-3.59247
HSP90B1	NA	0.304229855581752		7.58812752186724	5.10636711247907	4.79682569732293e-07	2.08978423927946e-05	4.58943984502127
HDAC11	NA	-0.304103		2.50903643434689	-5.73163	1.78959558869919e-08	1.22517198459517e-06	7.77996649861198
BIK	NA	0.304075914431447		2.90002697269379	3.06881856750351	0.00227450738579932	0.0211800798638373	-3.44408
CLDN10-AS1	NA	-0.304048		1.14055448568094	-2.78939	0.00549731331801622	0.0419240691234337	-4.24872
BEX2	NA	-0.303891		3.15168	-2.35772	0.0188004647723083	0.103339082289302	-5.34533
TGIF1	NA	0.303876684222726		3.57560424846681	5.61635728072797	3.35899326452147e-08	2.10775940602876e-06	7.16748372252066
GPI	NA	0.303766626990662		4.89430397725482	5.05790328271164	6.10872994584853e-07	2.57085813245115e-05	4.35580282779886
LARP4	NA	0.303718813578712		3.21636505714133	6.56168744052739	1.4201572925547e-10	1.83459623810371e-08	12.5032478621987
PODNL1	NA	-0.30368		1.86159446763597	-2.84223	0.00467665703984322	0.0370689166247357	-4.10223
ATP2A3	NA	0.303670002667018		3.51784190194861	2.74464401437035	0.00629182743053903	0.0463329396811777	-4.37067
AHR	NA	-0.30356		4.14787345368523	-3.37667	0.000795184213268404	0.00921291220301455	-2.47245
TMPRSS11E	NA	0.303502107246049		1.81852079359743	1.82420670093655	0.0687616746807381	0.253889260359648	-6.45172
GRIN2D	NA	0.303489590645992		1.03064935513062	3.37547532585665	0.000798556546516068	0.00924117316848506	-2.47638
GPR171	NA	0.303466424692322		1.62094201373876	3.17247663459772	0.00161138786306455	0.0160851860196116	-3.12683
AL663070.1	NA	-0.303387		1.13215208493362	-4.14863	3.97652433744843e-05	0.000828254406689574	0.34911093018162
CD163	NA	0.303179689845361		3.67399212281799	2.53312751076638	0.0116322048816131	0.0732547841124391	-4.92129
HYLS1	NA	0.303118283139716		1.97839248224197	5.99686937617968	4.04047519874979e-09	3.35336869009089e-07	9.23009611352815
CLDN23	NA	-0.303056		2.97233002899572	-3.96394	8.53028335335623e-05	0.00155682910930541	-0.375347
ARHGEF2-AS1	NA	-0.302996		0.581797728462527	-4.41322	1.26692611301731e-05	0.000324228326184067	1.44017855717594
CH17-340M24.3	NA	-0.302883		3.28970877760814	-4.05123	5.96867801155554e-05	0.0011613710614233	-0.0367744
DYNLRB2	NA	-0.302757		0.660770400139186	-4.43695	1.1400688773606e-05	0.0002970076850867	1.54110242333868
COL1A1	NA	0.302609340733628		7.81460631395717	2.02066721770876	0.043886210407522	0.188268420968567	-6.07655
METRN	NA	-0.302207		2.63184972455032	-3.50643	0.000498172601195869	0.00634449392487426	-2.03641
EHBP1	NA	0.302180095501432		2.19969181093148	6.00826269488347	3.78564734175243e-09	3.17737722650136e-07	9.29364851445524
RAB36	NA	-0.30212		1.83598462139829	-3.9875	7.75168243204111e-05	0.00144038766992374	-0.28467
ACYP1	NA	0.302049778978619		1.92932554418415	5.48834095340888	6.67663473101587e-08	3.833355963825e-06	6.50003834427902
DDX21	NA	0.301815213774249		4.63582123620985	4.80516645407579	2.08920565895535e-06	7.23131912076603e-05	3.16989279525253
WDR43	NA	0.30176141560586		3.80277866710707	6.01784348607803	3.58356466441467e-09	3.02485435537184e-07	9.34717047301294
AC007991.2	NA	0.301663855734181		1.10034164469165	2.81714627654319	0.00505126712894562	0.0392374507020215	-4.1721
PTGES3P1	NA	0.301644269094912		3.08226736431263	5.88897958366053	7.45063347345352e-09	5.7499538120325e-07	8.63341681886519
ANKRD29	NA	-0.301484		1.56363742053747	-3.12073	0.00191615975883136	0.0184877216283154	-3.28646
HPN	NA	-0.30143		3.69663232598715	-2.27907	0.0231146504146484	0.120024902677391	-5.5258
NUP153	NA	0.30142358106428		3.56932933253105	5.8645597399532	8.54678654944971e-09	6.43886741275563e-07	8.49965773640406
KCNK1	NA	-0.301417		3.44120997008351	-2.7334	0.00650714482795043	0.0474979209257003	-4.40102
ITGB3	NA	-0.30139		1.35434840887366	-3.36172	0.000838419323159669	0.00960891607703765	-2.52168
HMCN1	NA	-0.301374		1.39621542058672	-4.10016	4.87222539705384e-05	0.000981447871167888	0.155981331265281
AGPAT2	NA	-0.301285		6.01236053336617	-3.2599	0.001196181738613	0.0127227319912903	-2.85142
TDRP	NA	-0.301264		2.95653255401713	-3.78236	0.000175593641450363	0.00276483215409283	-1.05753
KRT80	NA	0.301244590856225		3.68585064183298	2.66355170309235	0.00800012420647497	0.0556056490797577	-4.58683
CTPS1	NA	0.301115369488937		2.13889424316488	5.44162870601843	8.55097439374611e-08	4.77568705238693e-06	6.25985664719106
SERPINE2	NA	0.301062160166883		1.94365398305139	3.2557023245294	0.00121361191007299	0.0128668256586536	-2.86482
AGFG1	NA	0.301041901356755		3.46019095359957	6.39748658808153	3.85304015753019e-10	4.42868584760298e-08	11.5261626991621
TRBV27	NA	0.30090770092876		1.01084528079872	4.34444863704459	1.71527080453695e-05	0.00041708811704799	1.15061006515189
NDN	NA	-0.300841		3.13848247131263	-3.42524	0.000668632308411851	0.00803169724986171	-2.31105
CLEC4F	NA	-0.300822		0.334856834940043	-8.97717	6.88694204033112e-18	5.05246473832885e-15	29.0961755269906
USP14	NA	0.300816358255639		3.94043211227195	6.65836258204292	7.81767816653636e-11	1.06794875257071e-08	13.0881336140364
MYL6B	NA	0.300733146293931		3.19694799005567	5.12900607303336	4.28175916795644e-07	1.91451660494088e-05	4.69926139943564
AC113189.3	NA	0.300700497374507		1.31891266670664	3.30684353268922	0.00101654572373839	0.0111989642357119	-2.7006
PER1	NA	-0.300692		3.73028563265953	-2.99507	0.00289009169782978	0.0255186937669891	-3.66362
HSPA1A	NA	0.300661004057085		5.00163711927837	3.16910088237045	0.00162981688064706	0.0162228204883703	-3.13732
CHTF18	NA	0.300589228190576		1.94372842891863	4.40291138702997	1.32611233481188e-05	0.000336764527281459	1.3965169420426
TLR5	NA	-0.300444		1.37854851696788	-6.16281	1.54914278760482e-09	1.48958351149885e-07	10.1658898326312
NCOA3	NA	0.300410453445454		3.33789062591649	5.57212231107859	4.26518843822843e-08	2.58891274518168e-06	6.93533056858522
SOSTDC1	NA	-0.300197		0.710625991732334	-3.38705	0.000766381928992677	0.00896133013547045	-2.43812
MAL	NA	-0.299962		1.99302418424197	-2.86728	0.0043279845942658	0.0348632447512066	-4.03186
FBXW4	NA	-0.299906		3.5698868604818	-5.50825	6.00537288309209e-08	3.4883995914454e-06	6.60292919560504
GJB3	NA	0.299828219361285		1.79056155537473	2.04018	0.0418963548943372	0.182111695797022	-6.03723
RAB40C	NA	-0.29956		3.82360292498073	-4.26975	2.37299104096491e-05	0.000546984560195109	0.84083068405393
RNU7-75P	NA	0.299456362914832		0.795768624850107	3.72148646250973	0.000222262718426277	0.00335477261360506	-1.27949
KCNK17	NA	-0.299456		0.862894262785867	-3.96209	8.59465399484236e-05	0.00156523843183875	-0.382467
AC131009.3	NA	0.299367500046702		1.31240614409208	5.54307166436606	4.98534318921848e-08	2.97140455041243e-06	6.78374127744086
RPS6KA1	NA	-0.299352		4.10490443827195	-6.12621	1.91734035319704e-09	1.77470456617416e-07	9.95763456744757
ZMYND12	NA	-0.299314		1.33803423881585	-5.08405	5.36287886853023e-07	2.30096544320246e-05	4.48162512032718
SORBS1	NA	-0.2992		1.61759591308779	-4.93762	1.10396250191669e-06	4.25986153986347e-05	3.78455942221182
C1QB	NA	0.299156822332422		6.96957752464454	2.37573656167029	0.0179177883806915	0.0998543239927049	-5.30313
NUP37	NA	0.298979885944725		2.53403294837259	6.41047934335202	3.56305051173051e-10	4.13536550017722e-08	11.6027225883441
AC004585.1	NA	0.298934334802009		0.914047415074946	5.17233794959285	3.44108556690645e-07	1.59378853256313e-05	4.91067319788619
ADAM19	NA	0.298315691929464		2.22967047162527	3.75783870414418	0.000193155282916349	0.00298519103563618	-1.14735
SLC6A20	NA	-0.298199		0.837179143498929	-3.21974	0.00137278896397513	0.0141601477860195	-2.97884
FLNC	NA	0.298141984195108		1.46158084658672	2.74942980180618	0.00620215253060709	0.0459089078199795	-4.35772
CCL7	NA	0.298038548668275		0.971997742845824	3.55400450908905	0.000418149984573126	0.00553970309143259	-1.87263
WDR72	NA	0.298022407211329		0.915959964957173	2.7923820451128	0.00544755112225878	0.0416246981984192	-4.24049
CEBPG	NA	0.297971640421093		3.65559453776231	5.26182144291171	2.18059885288719e-07	1.07002399862897e-05	5.35226316295877
ZKSCAN1	NA	0.297959755297379		3.07544401229122	4.66303830245653	4.07614950661503e-06	0.000126288377623093	2.52716877170426
PPT2	NA	0.297929355896964		1.35774730426338	5.5553722938922	4.66703311811447e-08	2.79288797593992e-06	6.84784255732755
SOX13	NA	-0.297823		2.37739580096574	-4.08061	5.28507802479974e-05	0.00105248148976441	0.0787135049059398
S100A6	NA	-0.297808		10.3262866445739	-2.50501	0.012585308183707	0.077620067826529	-4.99125
CEBPA	NA	-0.297646		2.14247610294004	-3.06987	0.00226667181991084	0.0211219548731977	-3.44091
DDIT3	NA	0.297540430892215		3.34814424673448	3.65685237434552	0.000284467488771625	0.00407821376423765	-1.51145
PPBP	NA	-0.297495		0.669933	-3.36385	0.000832129719197145	0.00954788114183648	-2.51468
CDIPTOSP	NA	0.297489288829548		0.675477635603854	4.13850240250567	4.14965955411782e-05	0.000857702154239642	0.308576113044815
INTS8	NA	0.297435342205778		2.68261089572377	6.3335882342421	5.65101205101037e-10	6.17303907889182e-08	11.1515389020889
CYB5D2	NA	-0.297385		2.99072032869165	-5.33641	1.48352171562259e-07	7.70601349905215e-06	5.72547718179011
GSR	NA	0.297172923801321		4.9765	3.1972229122686	0.00148205679126378	0.0150520838769542	-3.0496
MDC1	NA	0.2970492252127		2.73703467145182	5.37258303301103	1.22875434886486e-07	6.57815301143652e-06	5.90815573569036
LAMB2	NA	-0.296976		4.72622962950964	-4.64015	4.53233992562676e-06	0.000137694155286526	2.42528751082465
NEIL1	NA	-0.296953		1.51578259116488	-4.33146	1.81545507278848e-05	0.000437476083720125	1.09640013211939
FMO4	NA	-0.296941		1.52008569489293	-5.33138	1.52278755480821e-07	7.8961716978118e-06	5.70015499581761
EIF5B	NA	0.296824573386076		4.44883998585011	5.15660269799729	3.72600150856831e-07	1.70056769312721e-05	4.83371906928453
PDIA2	NA	0.296778598670963		0.694351105845824	2.56337858018674	0.0106789561118044	0.0687600268705022	-4.84517
MGRN1	NA	-0.296753		3.72955684708994	-4.95333	1.02253598211034e-06	3.97664778801866e-05	3.85846898624689
CA3	NA	-0.296724		0.850272374948608	-4.44094	1.11998583733805e-05	0.000293194430889793	1.55810775102465
BRIP1	NA	0.296696669117218		0.847489449880086	6.71863289084744	5.36959404248686e-11	7.59720848525569e-09	13.4563442132586
PRDM16-DT	NA	-0.296487		0.548792355115632	-5.10984	4.71412492946643e-07	2.05979529271039e-05	4.60625185931448
ESF1	NA	0.296423115318994		2.86139366170021	5.72587389924344	1.84721038054733e-08	1.26025981232657e-06	7.74912772303066
TRBJ1-4	NA	0.296213399632908		1.36338079864454	3.02097872310249	0.00265827656231821	0.0239414104939675	-3.58708
GFRA3	NA	-0.296168		2.27153201634261	-1.56949	0.117213936002208	0.356363066637522	-6.88181
TASOR2	NA	0.296025587847103		2.78342043003426	5.96788161563674	4.76672633627185e-09	3.88556852958324e-07	9.06886727238321
EIF5A	NA	0.296002157432998		6.47728696682013	4.85678848599448	1.63213798963905e-06	5.90670937249153e-05	3.40766214963834
ADORA1	NA	-0.295855		1.39482398761028	-2.88652	0.00407639681213652	0.0333796064715999	-3.97741
FAM210B	NA	-0.295589		4.66054	-5.08899	5.2323861179166e-07	2.2514794545335e-05	4.50543187542288
FRY	NA	-0.295543		1.37078339224839	-5.6428	2.90984608094985e-08	1.86531492464255e-06	7.30705145695269
IL27RA	NA	-0.295472		3.70000449424411	-3.38538	0.000770966344653542	0.00900050090032597	-2.44367
CRNDE	NA	-0.295466		1.56724714152463	-4.00892	7.1024361643999e-05	0.001345410158219	-0.201754
C1orf210	NA	-0.295268		3.98476874613062	-3.66839	0.000272279002953422	0.00394247258077587	-1.47032
CMSS1	NA	0.295119575574734		1.87112231156959	6.35076111346245	5.09984653612502e-10	5.63296060525452e-08	11.2519097870662
NMI	NA	0.295079160309263		3.3808867153212	5.13160405167598	4.22619481794894e-07	1.89251997635115e-05	4.71189194153799
SMOC1	NA	0.294901957602801		1.50340183878373	1.85572459470384	0.0641245678195934	0.243065530274384	-6.39407
NBN	NA	0.294765047791537		3.49107008255246	5.47187131511038	7.28670025339397e-08	4.14758703970605e-06	6.41514993266832
APOL3	NA	0.294754682375859		2.71700858397645	3.56773715626647	0.000397395670499121	0.00533066372996383	-1.82497
SFXN3	NA	-0.294726		3.87401183210493	-4.31208	1.97543881275303e-05	0.000470377366105617	1.01577319945497
FAM72B	NA	0.29456900826276		0.463006926205567	9.17013726194527	1.52840990561943e-18	1.29748900330756e-15	30.5856369318711
LINC01419	NA	0.294386910665882		0.266241490691649	3.22367116466895	0.00135448707791736	0.0140078385169093	-2.96643
SUDS3	NA	0.294380341075949		3.61256465567238	6.0925125843935	2.33122858688414e-09	2.09895344768187e-07	9.76679617508034
IFI35	NA	0.294361663281571		4.57068702059315	3.57509125818497	0.000386682262390077	0.0052069355903621	-1.79938
MMRN1	NA	-0.294167		1.22114120059529	-4.05749	5.81633469535495e-05	0.00113806346044377	-0.0122332
DDX11	NA	0.294121152792984		2.03374834498501	4.49959421824105	8.61055915467662e-06	0.000235794408851384	1.80981299903422
HOXA3	NA	0.294088202865482		0.997470011479657	3.96056119394026	8.64804581397697e-05	0.0015726701462013	-0.388332
TRDV1	NA	0.294045051426974		0.595994793252677	5.09059567004024	5.19055675491687e-07	2.23509887394333e-05	4.5131892561653
EIF4A3	NA	0.293746960284315		4.18842528749465	5.80723327781307	1.17746509123485e-08	8.50178439629884e-07	8.18753869755703
EDNRA	NA	-0.293692		2.75452926559315	-3.48035	0.000547907453685773	0.00686171813020514	-2.1253
IGFBP7	NA	-0.293671		6.31788773272163	-3.62921	0.000315780521572452	0.00442987292585491	-1.60948
SYCP2	NA	0.293554509057825		0.854170072004283	3.4994953183917	0.000510964827056814	0.00648240262233649	-2.0601
IL1R1	NA	-0.293498		4.32179388168737	-3.62913	0.000315871232252938	0.00443009962364847	-1.60975
P3H4	NA	0.293490372100057		3.54446496501071	3.6026939663295	0.000348838869187474	0.00478849641085619	-1.70286
RPS14	NA	-0.293384		7.00702293580942	-4.18894	3.35340037136734e-05	0.000724363735616622	0.511302770465864
SMO	NA	0.293256221448431		1.78909290581585	3.4499842332694	0.000611644969764972	0.00750493303392808	-2.228
UBR5	NA	0.293173350628987		3.07858884556959	4.76701182464031	2.50390656307718e-06	8.4206080138256e-05	2.99563265774529
MRPL3	NA	0.293151179511025		5.03974277062955	6.29198882466693	7.23920760178935e-10	7.64090004491529e-08	10.9093499575889
TSC22D1	NA	-0.293138		4.73137222748608	-4.39832	1.35332407347586e-05	0.000342649892382742	1.37709559300873
C10orf88B	NA	0.293136777832843		0.682634089802998	6.77801565401401	3.69898348989813e-11	5.40069766348174e-09	13.8218012866646
FHOD1	NA	-0.293118		3.51811549413276	-4.1945	3.27517569220629e-05	0.000713169807012337	0.533775935433235
RAB15	NA	0.292871053214858		3.51669774312848	2.9634229711634	0.00319828738789467	0.027612237358456	-3.75626
IL23A	NA	0.292867757185302		1.55543669064454	3.7223700315474	0.000221508705299965	0.0033450910555896	-1.27629
ERMP1	NA	0.292780261190419		2.99884413491863	4.26730635524156	2.39814524662056e-05	0.000551072633933412	0.830774942239588
PRDX5	NA	-0.292771		8.24742952968308	-4.24577	2.63101132826383e-05	0.000592441141230579	0.742418994605298
MTUS1	NA	-0.292734		3.69523502277516	-3.32201	0.000964096946500526	0.0107236003123574	-2.65144
NMU	NA	0.292716003622808		2.01857958159101	2.07822240172301	0.0382361447221085	0.170735246766349	-5.9595
MIR4539	NA	0.292697999276332		1.50281600150749	2.38603008788151	0.0174300764786974	0.0979539308369696	-5.27889
IL17RE	NA	-0.292668		2.45888619842184	-3.44166	0.000630299004999603	0.00767360952122442	-2.25602
MELTF-AS1	NA	0.292648507184202		1.03688613118201	5.17022522474614	3.47807652321291e-07	1.60495732798916e-05	4.9003286513842
PNPLA4	NA	-0.292621		2.64028114937687	-5.02555	7.17087829191555e-07	2.93674894292756e-05	4.20096404781315
MIR3677	NA	-0.292347		1.1488888830257	-3.38418	0.000774264351014077	0.00903394557130581	-2.44764
RFC2	NA	0.292160589833593		4.03535126578373	5.11443457182343	4.60675575395487e-07	2.0262905545745e-05	4.62852529715295
LINC01315	NA	-0.29196		1.19773772558244	-4.49936	8.61949453155631e-06	0.000235930374501705	1.80881950133343
PUM3	NA	0.291891304211798		3.68487750849893	5.46985600331817	7.36497162719187e-08	4.17212653931601e-06	6.40477793628864
MATN3	NA	-0.291885		1.59156878937687	-3.40581	0.000716817058400055	0.0084768431598736	-2.37588
PNMA1	NA	0.291860280204011		3.97144801659101	4.61053955462676	5.19548475498213e-06	0.000154137037483803	2.29420423515345
MAGI3	NA	-0.291833		2.58572963147752	-3.84505	0.000137292005675862	0.00227254600147143	-0.825398
HLA-DQB1-AS1	NA	-0.291803		1.61266405607495	-3.06203	0.00232566775069157	0.0215433328787367	-3.4645
GOLT1A	NA	-0.291735		3.71944409398287	-2.43022	0.0154665044185654	0.0897979050873309	-5.17365
RTL5	NA	-0.291729		1.51145207455889	-4.40357	1.32225961086179e-05	0.000335929692671445	1.39929897581469
ARRDC4	NA	-0.29167		2.62682873376445	-3.91139	0.000105430143728432	0.00184050554081033	-0.575851
SCARF1	NA	-0.291625		2.1763747645546	-4.00233	7.29640423469534e-05	0.00137601245713277	-0.227299
SH3BGRL2	NA	-0.291511		3.68738254130407	-3.02493	0.00262444010396927	0.0236977250779927	-3.57534
GDE1	NA	-0.291423		4.71343185464454	-5.3271	1.55698800203386e-07	8.00367258069723e-06	5.67862702807598
MZB1	NA	0.291297936287614		3.75828973883084	1.94874745828799	0.051925906543716	0.211060171809134	-6.21827
CCL21	NA	0.29129345868299		5.05654338106852	1.99988499424842	0.0460931721045451	0.194603243988667	-6.11802
LTBP4	NA	-0.291225		3.52932879861884	-3.35888	0.000846864440817237	0.00968142988286331	-2.531
PVR	NA	0.291207711810558		3.21226581422056	4.83487257323413	1.81298873469709e-06	6.4499215139293e-05	3.30643751147283
HSD11B1	NA	0.291207703931485		2.2964229349743	3.2134507950262	0.00140252845758211	0.0143969340237277	-2.99865
RSPH4A	NA	-0.291196		0.921375798655246	-3.30203	0.00103375345519671	0.0113339050408873	-2.71617
IGKJ5	NA	0.291101982983155		3.26092099662741	1.73726178963964	0.0830023195648	0.286952914350855	-6.60569
SERPINE1	NA	0.291032982325765		4.63697280194433	2.15213757240578	0.0318999630421492	0.150243592281578	-5.80445
TMEM231	NA	-0.290714		1.38394179460814	-5.03162	6.95891862628876e-07	2.87171375311516e-05	4.22993920733956
[truncated: 28,001 more rows]
