# Supplementary material for: Development and validation of an interpretable prediction model using spatial patterns of tumor-infiltrating lymphocytes in H&E-stained whole-slide images for immune subtyping of lung adenocarcinoma
Source: Front Immunol. 2026 May 8;17:1773927. doi: 10.3389/fimmu.2026.1773927 (PMC13194154; doi:10.3389/fimmu.2026.1773927)
Supplement: Supplementary file 4 [file Table3.xlsx]

## Sheet: sheet 1
Gene	logFC	FDR	Regulation
CXCL9	1.45374	1.74e-14	Up
MYBL2	1.23511	2.77e-16	Up
CXCL10	1.1822	4.59e-12	Up
FGA	1.15611	0.00106103	Up
TPX2	1.1559	2.73e-18	Up
UBE2C	1.1421	4.35e-13	Up
AKR1C2	1.13114	0.00100846	Up
FGB	1.12609	0.000703775	Up
ADAMDEC1	1.12159	8.91e-17	Up
GZMB	1.06985	1.5e-16	Up
TOP2A	1.02641	5.1e-16	Up
CDC20	0.996412	1.57e-14	Up
CXCL13	0.993096	1.63e-07	Up
UCHL1	0.958236	0.000108378	Up
FOXM1	0.953396	2.47e-17	Up
CYP24A1	0.933491	0.00013648	Up
S100P	0.931562	0.017668	Up
KIF2C	0.927017	1.55e-17	Up
AURKB	0.922986	8.91e-17	Up
GCLC	0.914076	1.87e-09	Up
GBP5	0.912615	3.48e-16	Up
TXNRD1	0.912083	6.02e-09	Up
BIRC5	0.907458	9.16e-13	Up
HJURP	0.903003	4.03e-18	Up
KIF4A	0.890858	6.28e-18	Up
AURKA	0.88683	2.76e-17	Up
CDCA5	0.886617	3.92e-17	Up
NEK2	0.886346	5.22e-17	Up
KIFC1	0.88118	6.44e-16	Up
ABCC2	0.878981	1.08e-08	Up
CCL5	0.875966	3.94e-10	Up
TROAP	0.874151	1.44e-18	Up
CEP55	0.864724	1.37e-15	Up
CCNA2	0.863753	5.76e-16	Up
CT83	0.862204	0.000187945	Up
ANLN	0.860633	1.29e-12	Up
GZMA	0.859713	8.88e-11	Up
TRIP13	0.85792	1.25e-14	Up
MELK	0.856038	7.4e-15	Up
NKG7	0.850416	1.24e-10	Up
CDK1	0.848818	1.97e-15	Up
DLGAP5	0.848504	7.79e-16	Up
NUF2	0.847296	2.66e-17	Up
CPS1	0.840224	0.00437708	Up
IGHG1	0.839883	0.00111715	Up
MMP12	0.838737	0.000108772	Up
DSP	0.838509	2.3e-07	Up
CENPA	0.837875	8.73e-17	Up
SPAG5	0.822591	3.2e-18	Up
MKI67	0.818307	1.11e-13	Up
IGHGP	0.814673	0.0022122	Up
CDC6	0.811062	1.09e-16	Up
RRM2	0.810769	2.57e-14	Up
PFN2	0.806748	2e-08	Up
CDCA8	0.805841	4.36e-15	Up
MAGEA3	0.803278	0.000310513	Up
CENPF	0.802981	9.97e-15	Up
PBK	0.802264	1.29e-12	Up
GBP1	0.800757	1.47e-10	Up
CDKN3	0.797947	9.67e-14	Up
GPX2	0.795933	0.0430499	Up
NDC80	0.795673	1.98e-17	Up
KIF18B	0.792143	1.63e-16	Up
CCNB2	0.77993	5.13e-14	Up
CCNB1	0.778791	2.83e-12	Up
ZWINT	0.769077	9.45e-15	Up
CXCL11	0.76296	7.37e-08	Up
BUB1	0.762337	1.5e-16	Up
OR2I1P	0.761016	6.39e-09	Up
STAT1	0.758258	4.2e-19	Up
NCAPG	0.756481	1.09e-16	Up
GNLY	0.753752	2.88e-08	Up
AKR1C1	0.75308	0.0152847	Up
PRAME	0.751469	0.000526171	Up
KIF11	0.750287	1.09e-16	Up
CDC45	0.744585	7.79e-15	Up
HMGA1	0.740655	1.23e-10	Up
RAD51AP1	0.740446	1.61e-16	Up
PRR11	0.737773	6.66e-17	Up
UBE2T	0.734792	8.74e-13	Up
PLK1	0.734784	5.39e-15	Up
RACGAP1	0.734001	5.15e-17	Up
MAGEA6	0.732741	0.000403265	Up
CCL8	0.728632	1.3e-07	Up
LINC01871	0.726991	4.05e-11	Up
BUB1B	0.726525	5.75e-17	Up
TTK	0.725927	1.09e-16	Up
CHEK1	0.725116	1.15e-17	Up
KIF23	0.722243	1.62e-17	Up
NCAPH	0.720611	1.44e-18	Up
FAM83D	0.718897	2.88e-11	Up
ASPM	0.718449	3.2e-18	Up
EXO1	0.718169	3.29e-17	Up
CD8A	0.716857	1.3e-09	Up
SERPINB5	0.714565	0.000110538	Up
PLA2G2D	0.713494	6.44e-07	Up
CTSV	0.713386	1.25e-11	Up
IGLV3-1	0.713057	0.00461779	Up
GZMH	0.709337	2.23e-09	Up
LINC00942	0.707245	0.000155134	Up
SCGB3A1	-2.09011	2.52e-10	Down
C16orf89	-2.04685	5.22e-17	Down
SCGB3A2	-2.04041	2.95e-10	Down
PIGR	-2.02222	5.53e-13	Down
SFTPB	-1.80666	2.51e-09	Down
CD207	-1.7905	9.93e-29	Down
NAPSA	-1.7121	4.35e-12	Down
FCER1A	-1.58202	8.57e-32	Down
CD1A	-1.56576	3.06e-26	Down
SLC34A2	-1.54391	3.04e-14	Down
SFTPC	-1.52928	0.000178477	Down
SFTPA1	-1.50965	5.66e-05	Down
CYP4B1	-1.4938	1.32e-11	Down
SCGB1A1	-1.45724	3.04e-06	Down
SFTPA2	-1.42256	0.000141038	Down
FOLR1	-1.36424	7.66e-10	Down
AQP5	-1.34673	1.43e-06	Down
PGC	-1.34268	0.00153451	Down
GGTLC1	-1.33165	1.61e-11	Down
SUSD2	-1.32996	1.15e-10	Down
FCGBP	-1.27586	3.2e-18	Down
CTSE	-1.20533	1.24e-05	Down
PPP1R1B	-1.20528	4.75e-09	Down
AQP1	-1.18836	5.52e-10	Down
PEBP4	-1.17367	1.67e-08	Down
RPS29P11	-1.16721	9.11e-15	Down
HPGD	-1.16296	1.6e-09	Down
AGR3	-1.12368	2.1e-06	Down
CYP2B7P	-1.11267	1.02e-06	Down
SCNN1B	-1.11214	3.37e-12	Down
ALOX15B	-1.10822	6.49e-09	Down
HOPX	-1.10445	4.38e-09	Down
VSIG2	-1.0926	8.65e-09	Down
SFTA2	-1.0895	1.86e-07	Down
ADGRF5	-1.0813	3.57e-12	Down
C1orf116	-1.08102	1.98e-10	Down
SLC22A31	-1.06748	5.86e-07	Down
SFTPD	-1.06245	6.54e-06	Down
RNASE1	-1.05101	2.71e-11	Down
SFTA1P	-1.0477	1.64e-11	Down
MUC21	-1.0457	3.81e-05	Down
C4BPA	-1.04308	5.81e-05	Down
DMBT1	-1.0383	1.32e-05	Down
ALPL	-1.02675	7.81e-07	Down
AQP4	-1.01819	5.06e-07	Down
WFDC2	-0.999199	2.59e-08	Down
S100B	-0.983268	9.8e-14	Down
ATP13A4	-0.979742	8.42e-10	Down
ABCA3	-0.975405	3.02e-08	Down
CRYM	-0.967411	2.09e-08	Down
MMP28	-0.966231	7.52e-08	Down
CD1C	-0.964457	3.06e-22	Down
CTSH	-0.948375	1.25e-11	Down
CACNA2D2	-0.935755	3.4e-08	Down
IRX2	-0.932134	8.42e-07	Down
CLDN18	-0.931523	0.000129476	Down
HSD17B6	-0.915746	2.49e-09	Down
SHISA3	-0.904298	2.11e-05	Down
CEACAM6	-0.904125	0.000228092	Down
HABP2	-0.90383	2.43e-07	Down
CCL17	-0.902899	1.2e-09	Down
HAS3	-0.899538	1.04e-08	Down
SCTR	-0.896645	1.06e-07	Down
MFSD4A	-0.886647	5.2e-08	Down
ADH1B	-0.88606	3.94e-10	Down
CD1E	-0.882739	1.27e-18	Down
AQP3	-0.879308	3.41e-05	Down
TMPRSS2	-0.877757	1.62e-09	Down
ROS1	-0.877533	8.38e-08	Down
SELENBP1	-0.856545	4.01e-08	Down
SLC22A3	-0.853159	4.18e-08	Down
ELN	-0.851979	2.62e-09	Down
FOXA2	-0.848811	6.87e-07	Down
RRAD	-0.847164	6.44e-07	Down
C7	-0.842272	1.45e-06	Down
HLA-DQB2	-0.835473	9.06e-06	Down
RETN	-0.83399	6.6e-10	Down
APOD	-0.833926	9.07e-05	Down
CAPN8	-0.833087	1.93e-06	Down
HAGLR	-0.83062	5.58e-08	Down
TPSB2	-0.827819	8.92e-08	Down
CLIC6	-0.823684	9.75e-05	Down
CX3CL1	-0.820893	1.86e-07	Down
MGP	-0.811508	1.24e-10	Down
GDF15	-0.808554	1.25e-05	Down
NDNF	-0.808102	4.31e-06	Down
LPL	-0.804484	2.63e-06	Down
MCEMP1	-0.804212	1.24e-10	Down
PLA2G1B	-0.801817	1.24e-05	Down
LMO3	-0.798942	1.05e-06	Down
IL37	-0.794997	0.000999074	Down
MFAP4	-0.791181	6.44e-07	Down
KCNJ15	-0.790672	2.52e-08	Down
GGT6	-0.787542	1.82e-07	Down
HLF	-0.787517	9.4e-11	Down
GLB1L3	-0.786967	1.22e-07	Down
C5orf38	-0.785404	6.25e-08	Down
INMT	-0.77986	1.83e-08	Down
SLC1A7	-0.776246	0.000127075	Down
BMP3	-0.773526	7.6e-07	Down
